# Supplementary material for: Bond-selective intensity diffraction tomography
Source: Nat Commun. 2022 Dec 15;13:7767. doi: 10.1038/s41467-022-35329-8 (PMC9755124; doi:10.1038/s41467-022-35329-8)
Supplement: Supplementary file 7 — Source Data [file 41467_2022_35329_MOESM7_ESM.xlsx]

## Sheet: Figure 2 a
Experimental Data		Line Fit Data
Mid-IR Laser Power (mW)	Refractive Index Change (a.u.)	Mid-IR Laser Power (mW)	Refractive Index Change (a.u.)
0	3.76566e-06	0	2.95989e-06
0.68	7.04544e-05	0.01029	3.74761e-06
0.94	9.44136e-05	0.01544	4.14147e-06
1.3	9.86057e-05	0.02058	4.53534e-06
1.53	0.000138061	0.02573	4.9292e-06
1.87	0.000147179	0.03602	5.71692e-06
2.11	0.000167615	0.04116	6.11079e-06
2.42	0.000172161	0.04631	6.50465e-06
2.64	0.000198646	0.05145	6.89851e-06
2.95	0.000206647	0.0566	7.29237e-06
3.17	0.00023366	0.06174	7.68623e-06
3.47	0.000229034	0.06689	8.0801e-06
3.67	0.000251103	0.07203	8.47396e-06
3.99	0.000335224	0.07718	8.86782e-06
4.17	0.000311731	0.08232	9.26168e-06
4.46	0.000340391	0.08747	9.65554e-06
4.67	0.000355	0.09261	1.00494e-05
4.96	0.00045266	0.09776	1.04433e-05
5.14	0.000394316	0.1029	1.08371e-05
		0.10805	1.1231e-05
		0.11319	1.16249e-05
		0.11834	1.20187e-05
		0.12348	1.24126e-05
		0.12863	1.28064e-05
		0.13377	1.32003e-05
		0.13892	1.35942e-05
		0.14406	1.3988e-05
		0.15435	1.47758e-05
		0.1595	1.51696e-05
		0.16464	1.55635e-05
		0.16979	1.59573e-05
		0.17493	1.63512e-05
		0.18008	1.67451e-05
		0.18523	1.71389e-05
		0.19037	1.75328e-05
		0.19552	1.79266e-05
		0.20066	1.83205e-05
		0.20581	1.87144e-05
		0.21095	1.91082e-05
		0.2161	1.95021e-05
		0.22124	1.9896e-05
		0.22639	2.02898e-05
		0.23153	2.06837e-05
		0.23668	2.10775e-05
		0.25211	2.22591e-05
		0.25726	2.2653e-05
		0.2624	2.30469e-05
		0.26755	2.34407e-05
		0.27269	2.38346e-05
		0.27784	2.42284e-05
		0.28298	2.46223e-05
		0.28813	2.50162e-05
		0.29327	2.541e-05
		0.30356	2.61977e-05
		0.30871	2.65916e-05
		0.31385	2.69855e-05
		0.319	2.73793e-05
		0.32414	2.77732e-05
		0.32929	2.81671e-05
		0.33443	2.85609e-05
		0.33958	2.89548e-05
		0.34472	2.93486e-05
		0.34987	2.97425e-05
		0.35502	3.01364e-05
		0.36016	3.05302e-05
		0.36531	3.09241e-05
		0.37045	3.1318e-05
		0.3756	3.17118e-05
		0.38074	3.21057e-05
		0.38589	3.24995e-05
		0.39103	3.28934e-05
		0.39618	3.32873e-05
		0.40647	3.4075e-05
		0.41161	3.44689e-05
		0.41676	3.48627e-05
		0.4219	3.52566e-05
		0.43219	3.60443e-05
		0.43734	3.64382e-05
		0.44248	3.6832e-05
		0.44763	3.72259e-05
		0.45277	3.76197e-05
		0.45792	3.80136e-05
		0.46306	3.84075e-05
		0.46821	3.88013e-05
		0.47335	3.91952e-05
		0.4785	3.95891e-05
		0.48364	3.99829e-05
		0.48879	4.03768e-05
		0.49393	4.07706e-05
		0.49908	4.11645e-05
		0.50422	4.15584e-05
		0.50937	4.19522e-05
		0.51451	4.23461e-05
		0.51966	4.274e-05
		0.5248	4.31338e-05
		0.52995	4.35277e-05
		0.5351	4.39215e-05
		0.54024	4.43154e-05
		0.54539	4.47093e-05
		0.55053	4.51031e-05
		0.55568	4.5497e-05
		0.56082	4.58909e-05
		0.56597	4.62847e-05
		0.57111	4.66786e-05
		0.57626	4.70724e-05
		0.5814	4.74663e-05
		0.58655	4.78602e-05
		0.59169	4.8254e-05
		0.59684	4.86479e-05
		0.60198	4.90417e-05
		0.60713	4.94356e-05
		0.61227	4.98295e-05
		0.61742	5.02233e-05
		0.62256	5.06172e-05
		0.62771	5.10111e-05
		0.63285	5.14049e-05
		0.638	5.17988e-05
		0.64314	5.21926e-05
		0.64829	5.25865e-05
		0.65343	5.29804e-05
		0.65858	5.33742e-05
		0.66372	5.37681e-05
		0.66887	5.4162e-05
		0.67401	5.45558e-05
		0.67916	5.49497e-05
		0.68	5.5014e-05
		0.6843	5.53435e-05
		0.68945	5.57374e-05
		0.69459	5.61313e-05
		0.69974	5.65251e-05
		0.70488	5.6919e-05
		0.71003	5.73129e-05
		0.71518	5.77067e-05
		0.72032	5.81006e-05
		0.72547	5.84944e-05
		0.73061	5.88883e-05
		0.73576	5.92822e-05
		0.7409	5.9676e-05
		0.74605	6.00699e-05
		0.75119	6.04637e-05
		0.75634	6.08576e-05
		0.76148	6.12515e-05
		0.76663	6.16453e-05
		0.77177	6.20392e-05
		0.77692	6.24331e-05
		0.78206	6.28269e-05
		0.78721	6.32208e-05
		0.79235	6.36146e-05
		0.7975	6.40085e-05
		0.80264	6.44024e-05
		0.80779	6.47962e-05
		0.81293	6.51901e-05
		0.81808	6.5584e-05
		0.82322	6.59778e-05
		0.82837	6.63717e-05
		0.83351	6.67655e-05
		0.83866	6.71594e-05
		0.8438	6.75533e-05
		0.84895	6.79471e-05
		0.85409	6.8341e-05
		0.85924	6.87349e-05
		0.86438	6.91287e-05
		0.86953	6.95226e-05
		0.87467	6.99164e-05
		0.87982	7.03103e-05
		0.88496	7.07042e-05
		0.89011	7.1098e-05
		0.89526	7.14919e-05
		0.9004	7.18857e-05
		0.90555	7.22796e-05
		0.91069	7.26735e-05
		0.91584	7.30673e-05
		0.92098	7.34612e-05
		0.92613	7.38551e-05
		0.93127	7.42489e-05
		0.93642	7.46428e-05
		0.94	7.49171e-05
		0.94156	7.50366e-05
		0.94671	7.54305e-05
		0.95185	7.58244e-05
		0.957	7.62182e-05
		0.96214	7.66121e-05
		0.96729	7.7006e-05
		0.97243	7.73998e-05
		0.97758	7.77937e-05
		0.98272	7.81875e-05
		0.98787	7.85814e-05
		0.99301	7.89753e-05
		0.99816	7.93691e-05
		1.0033	7.9763e-05
		1.00845	8.01568e-05
		1.01359	8.05507e-05
		1.01874	8.09446e-05
		1.02388	8.13384e-05
		1.02903	8.17323e-05
		1.03417	8.21262e-05
		1.03932	8.252e-05
		1.04446	8.29139e-05
		1.04961	8.33077e-05
		1.05475	8.37016e-05
		1.0599	8.40955e-05
		1.06505	8.44893e-05
		1.07019	8.48832e-05
		1.07534	8.52771e-05
		1.08048	8.56709e-05
		1.08563	8.60648e-05
		1.09077	8.64586e-05
		1.09592	8.68525e-05
		1.10106	8.72464e-05
		1.10621	8.76402e-05
		1.11135	8.80341e-05
		1.1165	8.8428e-05
		1.12164	8.88218e-05
		1.12679	8.92157e-05
		1.13193	8.96095e-05
		1.13708	9.00034e-05
		1.14222	9.03973e-05
		1.14737	9.07911e-05
		1.15251	9.1185e-05
		1.15766	9.15788e-05
		1.1628	9.19727e-05
		1.16795	9.23666e-05
		1.17309	9.27604e-05
		1.17824	9.31543e-05
		1.18338	9.35482e-05
		1.18853	9.3942e-05
		1.19367	9.43359e-05
		1.19882	9.47297e-05
		1.20396	9.51236e-05
		1.20911	9.55175e-05
		1.21425	9.59113e-05
		1.2194	9.63052e-05
		1.22454	9.66991e-05
		1.22969	9.70929e-05
		1.23483	9.74868e-05
		1.23998	9.78806e-05
		1.24513	9.82745e-05
		1.25027	9.86684e-05
		1.25542	9.90622e-05
		1.26056	9.94561e-05
		1.26571	9.985e-05
		1.27085	0.000100244
		1.276	0.000100638
		1.28114	0.000101032
		1.28629	0.000101425
		1.29143	0.000101819
		1.29658	0.000102213
		1.3	0.000102475
		1.30172	0.000102607
		1.30687	0.000103001
		1.31201	0.000103395
		1.31716	0.000103789
		1.3223	0.000104182
		1.32745	0.000104576
		1.33259	0.00010497
		1.33774	0.000105364
		1.34288	0.000105758
		1.34803	0.000106152
		1.35317	0.000106546
		1.35832	0.000106939
		1.36346	0.000107333
		1.36861	0.000107727
		1.37375	0.000108121
		1.3789	0.000108515
		1.38404	0.000108909
		1.38919	0.000109303
		1.39433	0.000109697
		1.39948	0.00011009
		1.40462	0.000110484
		1.40977	0.000110878
		1.41491	0.000111272
		1.42006	0.000111666
		1.42521	0.00011206
		1.43035	0.000112454
		1.4355	0.000112847
		1.44064	0.000113241
		1.44579	0.000113635
		1.45093	0.000114029
		1.45608	0.000114423
		1.46122	0.000114817
		1.46637	0.000115211
		1.47151	0.000115604
		1.47666	0.000115998
		1.4818	0.000116392
		1.48695	0.000116786
		1.49209	0.00011718
		1.49724	0.000117574
		1.50238	0.000117968
		1.50753	0.000118361
		1.51267	0.000118755
		1.51782	0.000119149
		1.52296	0.000119543
		1.52811	0.000119937
		1.53	0.000120082
		1.53325	0.000120331
		1.5384	0.000120725
		1.54354	0.000121119
		1.54869	0.000121512
		1.55383	0.000121906
		1.55898	0.0001223
		1.56412	0.000122694
		1.56927	0.000123088
		1.57441	0.000123482
		1.57956	0.000123876
		1.5847	0.000124269
		1.58985	0.000124663
		1.59499	0.000125057
		1.60014	0.000125451
		1.60529	0.000125845
		1.61043	0.000126239
		1.61558	0.000126633
		1.62072	0.000127026
		1.62587	0.00012742
		1.63101	0.000127814
		1.63616	0.000128208
		1.6413	0.000128602
		1.64645	0.000128996
		1.65159	0.00012939
		1.65674	0.000129783
		1.66188	0.000130177
		1.66703	0.000130571
		1.67217	0.000130965
		1.67732	0.000131359
		1.68246	0.000131753
		1.68761	0.000132147
		1.69275	0.000132541
		1.6979	0.000132934
		1.70304	0.000133328
		1.70819	0.000133722
		1.71333	0.000134116
		1.71848	0.00013451
		1.72362	0.000134904
		1.72877	0.000135298
		1.73391	0.000135691
		1.73906	0.000136085
		1.7442	0.000136479
		1.74935	0.000136873
		1.75449	0.000137267
		1.75964	0.000137661
		1.76478	0.000138055
		1.76993	0.000138448
		1.77508	0.000138842
		1.78022	0.000139236
		1.78537	0.00013963
		1.79051	0.000140024
		1.79566	0.000140418
		1.8008	0.000140812
		1.80595	0.000141205
		1.81109	0.000141599
		1.81624	0.000141993
		1.82138	0.000142387
		1.82653	0.000142781
		1.83167	0.000143175
		1.83682	0.000143569
		1.84196	0.000143963
		1.84711	0.000144356
		1.85225	0.00014475
		1.8574	0.000145144
		1.86254	0.000145538
		1.86769	0.000145932
		1.87	0.000146109
		1.87283	0.000146326
		1.87798	0.00014672
		1.88312	0.000147113
		1.88827	0.000147507
		1.89341	0.000147901
		1.89856	0.000148295
		1.9037	0.000148689
		1.90885	0.000149083
		1.91399	0.000149477
		1.91914	0.00014987
		1.92428	0.000150264
		1.92943	0.000150658
		1.93457	0.000151052
		1.93972	0.000151446
		1.94486	0.00015184
		1.95001	0.000152234
		1.95516	0.000152627
		1.9603	0.000153021
		1.96545	0.000153415
		1.97059	0.000153809
		1.97574	0.000154203
		1.98088	0.000154597
		1.98603	0.000154991
		1.99117	0.000155385
		1.99632	0.000155778
		2.00146	0.000156172
		2.00661	0.000156566
		2.01175	0.00015696
		2.0169	0.000157354
		2.02204	0.000157748
		2.02719	0.000158142
		2.03233	0.000158535
		2.03748	0.000158929
		2.04262	0.000159323
		2.04777	0.000159717
		2.05291	0.000160111
		2.05806	0.000160505
		2.0632	0.000160899
		2.06835	0.000161292
		2.07349	0.000161686
		2.07864	0.00016208
		2.08378	0.000162474
		2.08893	0.000162868
		2.09407	0.000163262
		2.09922	0.000163656
		2.10436	0.000164049
		2.10951	0.000164443
		2.11	0.000164481
		2.11465	0.000164837
		2.1198	0.000165231
		2.12494	0.000165625
		2.13009	0.000166019
		2.13524	0.000166413
		2.14038	0.000166807
		2.14553	0.0001672
		2.15067	0.000167594
		2.15582	0.000167988
		2.16096	0.000168382
		2.16611	0.000168776
		2.17125	0.00016917
		2.1764	0.000169564
		2.18154	0.000169957
		2.18669	0.000170351
		2.19183	0.000170745
		2.19698	0.000171139
		2.20212	0.000171533
		2.20727	0.000171927
		2.21241	0.000172321
		2.21756	0.000172714
		2.2227	0.000173108
		2.22785	0.000173502
		2.23299	0.000173896
		2.23814	0.00017429
		2.24328	0.000174684
		2.24843	0.000175078
		2.25357	0.000175471
		2.25872	0.000175865
		2.26386	0.000176259
		2.26901	0.000176653
		2.27415	0.000177047
		2.2793	0.000177441
		2.28444	0.000177835
		2.28959	0.000178228
		2.29473	0.000178622
		2.29988	0.000179016
		2.30503	0.00017941
		2.31017	0.000179804
		2.31532	0.000180198
		2.32046	0.000180592
		2.32561	0.000180986
		2.33075	0.000181379
		2.3359	0.000181773
		2.34104	0.000182167
		2.34619	0.000182561
		2.35133	0.000182955
		2.35648	0.000183349
		2.36162	0.000183743
		2.36677	0.000184136
		2.37191	0.00018453
		2.37706	0.000184924
		2.3822	0.000185318
		2.38735	0.000185712
		2.39249	0.000186106
		2.39764	0.0001865
		2.40278	0.000186893
		2.40793	0.000187287
		2.41307	0.000187681
		2.41822	0.000188075
		2.42	0.000188211
		2.42336	0.000188469
		2.42851	0.000188863
		2.43365	0.000189257
		2.4388	0.00018965
		2.44394	0.000190044
		2.44909	0.000190438
		2.45423	0.000190832
		2.45938	0.000191226
		2.46452	0.00019162
		2.46967	0.000192014
		2.47481	0.000192408
		2.47996	0.000192801
		2.48511	0.000193195
		2.49025	0.000193589
		2.4954	0.000193983
		2.50054	0.000194377
		2.50569	0.000194771
		2.51083	0.000195165
		2.51598	0.000195558
		2.52112	0.000195952
		2.52627	0.000196346
		2.53141	0.00019674
		2.53656	0.000197134
		2.5417	0.000197528
		2.54685	0.000197922
		2.55199	0.000198315
		2.55714	0.000198709
		2.56228	0.000199103
		2.56743	0.000199497
		2.57257	0.000199891
		2.57772	0.000200285
		2.58286	0.000200679
		2.58801	0.000201072
		2.59315	0.000201466
		2.5983	0.00020186
		2.60344	0.000202254
		2.60859	0.000202648
		2.61373	0.000203042
		2.61888	0.000203436
		2.62402	0.00020383
		2.62917	0.000204223
		2.63431	0.000204617
		2.63946	0.000205011
		2.64	0.000205052
		2.6446	0.000205405
		2.64975	0.000205799
		2.65489	0.000206193
		2.66004	0.000206587
		2.66519	0.00020698
		2.67033	0.000207374
		2.67548	0.000207768
		2.68062	0.000208162
		2.68577	0.000208556
		2.69091	0.00020895
		2.69606	0.000209344
		2.7012	0.000209737
		2.70635	0.000210131
		2.71149	0.000210525
		2.71664	0.000210919
		2.72178	0.000211313
		2.72693	0.000211707
		2.73207	0.000212101
		2.73722	0.000212494
		2.74236	0.000212888
		2.74751	0.000213282
		2.75265	0.000213676
		2.7578	0.00021407
		2.76294	0.000214464
		2.76809	0.000214858
		2.77323	0.000215252
		2.77838	0.000215645
		2.78352	0.000216039
		2.78867	0.000216433
		2.79381	0.000216827
		2.79896	0.000217221
		2.8041	0.000217615
		2.80925	0.000218009
		2.81439	0.000218402
		2.81954	0.000218796
		2.82468	0.00021919
		2.82983	0.000219584
		2.83497	0.000219978
		2.84012	0.000220372
		2.84527	0.000220766
		2.85041	0.000221159
		2.85556	0.000221553
		2.8607	0.000221947
		2.86585	0.000222341
		2.87099	0.000222735
		2.87614	0.000223129
		2.88128	0.000223523
		2.88643	0.000223916
		2.89157	0.00022431
		2.89672	0.000224704
		2.90186	0.000225098
		2.90701	0.000225492
		2.91215	0.000225886
		2.9173	0.00022628
		2.92244	0.000226674
		2.92759	0.000227067
		2.93273	0.000227461
		2.93788	0.000227855
		2.94302	0.000228249
		2.94817	0.000228643
		2.95	0.000228783
		2.95331	0.000229037
		2.95846	0.000229431
		2.9636	0.000229824
		2.96875	0.000230218
		2.97389	0.000230612
		2.97904	0.000231006
		2.98418	0.0002314
		2.98933	0.000231794
		2.99447	0.000232188
		2.99962	0.000232581
		3.00476	0.000232975
		3.00991	0.000233369
		3.01506	0.000233763
		3.0202	0.000234157
		3.02535	0.000234551
		3.03049	0.000234945
		3.03564	0.000235338
		3.04078	0.000235732
		3.04593	0.000236126
		3.05107	0.00023652
		3.05622	0.000236914
		3.06136	0.000237308
		3.06651	0.000237702
		3.07165	0.000238096
		3.0768	0.000238489
		3.08194	0.000238883
		3.08709	0.000239277
		3.09223	0.000239671
		3.09738	0.000240065
		3.10252	0.000240459
		3.10767	0.000240853
		3.11281	0.000241246
		3.11796	0.00024164
		3.1231	0.000242034
		3.12825	0.000242428
		3.13339	0.000242822
		3.13854	0.000243216
		3.14368	0.00024361
		3.14883	0.000244003
		3.15397	0.000244397
		3.15912	0.000244791
		3.16426	0.000245185
		3.16941	0.000245579
		3.17	0.000245624
		3.17455	0.000245973
		3.1797	0.000246367
		3.18484	0.00024676
		3.18999	0.000247154
		3.19514	0.000247548
		3.20028	0.000247942
		3.20543	0.000248336
		3.21057	0.00024873
		3.21572	0.000249124
		3.22086	0.000249518
		3.22601	0.000249911
		3.23115	0.000250305
		3.2363	0.000250699
		3.24144	0.000251093
		3.24659	0.000251487
		3.25173	0.000251881
		3.25688	0.000252275
		3.26202	0.000252668
		3.26717	0.000253062
		3.27231	0.000253456
		3.27746	0.00025385
		3.2826	0.000254244
		3.28775	0.000254638
		3.29289	0.000255032
		3.29804	0.000255425
		3.30318	0.000255819
		3.30833	0.000256213
		3.31347	0.000256607
		3.31862	0.000257001
		3.32376	0.000257395
		3.32891	0.000257789
		3.33405	0.000258182
		3.3392	0.000258576
		3.34434	0.00025897
		3.34949	0.000259364
		3.35463	0.000259758
		3.35978	0.000260152
		3.36492	0.000260546
		3.37007	0.00026094
		3.37522	0.000261333
		3.38036	0.000261727
		3.38551	0.000262121
		3.39065	0.000262515
		3.3958	0.000262909
		3.40094	0.000263303
		3.40609	0.000263697
		3.41123	0.00026409
		3.41638	0.000264484
		3.42152	0.000264878
		3.42667	0.000265272
		3.43181	0.000265666
		3.43696	0.00026606
		3.4421	0.000266454
		3.44725	0.000266847
		3.45239	0.000267241
		3.45754	0.000267635
		3.46268	0.000268029
		3.46783	0.000268423
		3.47	0.000268589
		3.47297	0.000268817
		3.47812	0.000269211
		3.48326	0.000269604
		3.48841	0.000269998
		3.49355	0.000270392
		3.4987	0.000270786
		3.50384	0.00027118
		3.50899	0.000271574
		3.51413	0.000271968
		3.51928	0.000272362
		3.52442	0.000272755
		3.52957	0.000273149
		3.53471	0.000273543
		3.53986	0.000273937
		3.54501	0.000274331
		3.55015	0.000274725
		3.5553	0.000275119
		3.56044	0.000275512
		3.56559	0.000275906
		3.57073	0.0002763
		3.57588	0.000276694
		3.58102	0.000277088
		3.58617	0.000277482
		3.59131	0.000277876
		3.59646	0.000278269
		3.6016	0.000278663
		3.60675	0.000279057
		3.61189	0.000279451
		3.61704	0.000279845
		3.62218	0.000280239
		3.62733	0.000280633
		3.63247	0.000281026
		3.63762	0.00028142
		3.64276	0.000281814
		3.64791	0.000282208
		3.65305	0.000282602
		3.6582	0.000282996
		3.66334	0.00028339
		3.66849	0.000283784
		3.67	0.000283899
		3.67363	0.000284177
		3.67878	0.000284571
		3.68392	0.000284965
		3.68907	0.000285359
		3.69421	0.000285753
		3.69936	0.000286147
		3.7045	0.000286541
		3.70965	0.000286934
		3.71479	0.000287328
		3.71994	0.000287722
		3.72509	0.000288116
		3.73023	0.00028851
		3.73538	0.000288904
		3.74052	0.000289298
		3.74567	0.000289691
		3.75081	0.000290085
		3.75596	0.000290479
		3.7611	0.000290873
		3.76625	0.000291267
		3.77139	0.000291661
		3.77654	0.000292055
		3.78168	0.000292448
		3.78683	0.000292842
		3.79197	0.000293236
		3.79712	0.00029363
		3.80226	0.000294024
		3.80741	0.000294418
		3.81255	0.000294812
		3.8177	0.000295206
		3.82284	0.000295599
		3.82799	0.000295993
		3.83313	0.000296387
		3.83828	0.000296781
		3.84342	0.000297175
		3.85371	0.000297963
		3.864	0.00029875
		3.86915	0.000299144
		3.87944	0.000299932
		3.88973	0.00030072
		3.89487	0.000301113
		3.90517	0.000301901
		3.91031	0.000302295
		3.91546	0.000302689
		3.9206	0.000303083
		3.93089	0.00030387
		3.94633	0.000305052
		3.95147	0.000305446
		3.95662	0.00030584
		3.96176	0.000306234
		3.96691	0.000306628
		3.97205	0.000307021
		3.9772	0.000307415
		3.98234	0.000307809
		3.98749	0.000308203
		3.99	0.000308395
		3.99263	0.000308597
		3.99778	0.000308991
		4.00292	0.000309385
		4.00807	0.000309778
		4.01321	0.000310172
		4.01836	0.000310566
		4.0235	0.00031096
		4.02865	0.000311354
		4.03379	0.000311748
		4.03894	0.000312142
		4.04408	0.000312535
		4.04923	0.000312929
		4.05437	0.000313323
		4.05952	0.000313717
		4.06466	0.000314111
		4.06981	0.000314505
		4.07495	0.000314899
		4.0801	0.000315292
		4.08525	0.000315686
		4.09039	0.00031608
		4.09554	0.000316474
		4.10068	0.000316868
		4.10583	0.000317262
		4.11097	0.000317656
		4.11612	0.00031805
		4.12126	0.000318443
		4.12641	0.000318837
		4.13155	0.000319231
		4.1367	0.000319625
		4.14184	0.000320019
		4.14699	0.000320413
		4.15213	0.000320807
		4.15728	0.0003212
		4.16242	0.000321594
		4.16757	0.000321988
		4.17	0.000322174
		4.17271	0.000322382
		4.17786	0.000322776
		4.183	0.00032317
		4.18815	0.000323564
		4.19329	0.000323957
		4.19844	0.000324351
		4.20358	0.000324745
		4.20873	0.000325139
		4.21387	0.000325533
		4.21902	0.000325927
		4.22416	0.000326321
		4.22931	0.000326714
		4.23445	0.000327108
		4.2396	0.000327502
		4.24474	0.000327896
		4.24989	0.00032829
		4.25504	0.000328684
		4.26018	0.000329078
		4.26533	0.000329472
		4.27047	0.000329865
		4.27562	0.000330259
		4.28076	0.000330653
		4.28591	0.000331047
		4.29105	0.000331441
		4.2962	0.000331835
		4.30134	0.000332229
		4.30649	0.000332622
		4.31163	0.000333016
		4.31678	0.00033341
		4.32192	0.000333804
		4.32707	0.000334198
		4.33221	0.000334592
		4.33736	0.000334986
		4.3425	0.000335379
		4.34765	0.000335773
		4.35279	0.000336167
		4.35794	0.000336561
		4.36308	0.000336955
		4.36823	0.000337349
		4.37337	0.000337743
		4.37852	0.000338136
		4.38366	0.00033853
		4.38881	0.000338924
		4.39395	0.000339318
		4.3991	0.000339712
		4.40424	0.000340106
		4.40939	0.0003405
		4.41453	0.000340894
		4.41968	0.000341287
		4.42482	0.000341681
		4.42997	0.000342075
		4.43512	0.000342469
		4.44026	0.000342863
		4.44541	0.000343257
		4.45055	0.000343651
		4.4557	0.000344044
		4.46	0.000344374
		4.46084	0.000344438
		4.46599	0.000344832
		4.47113	0.000345226
		4.47628	0.00034562
		4.48142	0.000346014
		4.48657	0.000346408
		4.49171	0.000346801
		4.49686	0.000347195
		4.502	0.000347589
		4.50715	0.000347983
		4.51229	0.000348377
		4.51744	0.000348771
		4.52258	0.000349165
		4.52773	0.000349558
		4.53287	0.000349952
		4.53802	0.000350346
		4.54316	0.00035074
		4.54831	0.000351134
		4.55345	0.000351528
		4.5586	0.000351922
		4.56374	0.000352316
		4.56889	0.000352709
		4.57403	0.000353103
		4.57918	0.000353497
		4.58432	0.000353891
		4.58947	0.000354285
		4.59461	0.000354679
		4.59976	0.000355073
		4.6049	0.000355466
		4.61005	0.00035586
		4.6152	0.000356254
		4.62034	0.000356648
		4.62549	0.000357042
		4.63063	0.000357436
		4.63578	0.00035783
		4.64092	0.000358223
		4.64607	0.000358617
		4.65121	0.000359011
		4.65636	0.000359405
		4.6615	0.000359799
		4.66665	0.000360193
		4.67	0.000360449
		4.67179	0.000360587
		4.67694	0.00036098
		4.68208	0.000361374
		4.68723	0.000361768
		4.69237	0.000362162
		4.69752	0.000362556
		4.70266	0.00036295
		4.70781	0.000363344
		4.71295	0.000363738
		4.7181	0.000364131
		4.72324	0.000364525
		4.72839	0.000364919
		4.73353	0.000365313
		4.73868	0.000365707
		4.74382	0.000366101
		4.74897	0.000366495
		4.75411	0.000366888
		4.75926	0.000367282
		4.7644	0.000367676
		4.76955	0.00036807
		4.77469	0.000368464
		4.77984	0.000368858
		4.78498	0.000369252
		4.79013	0.000369645
		4.79528	0.000370039
		4.80042	0.000370433
		4.80557	0.000370827
		4.81071	0.000371221
		4.81586	0.000371615
		4.821	0.000372009
		4.82615	0.000372402
		4.83129	0.000372796
		4.83644	0.00037319
		4.84158	0.000373584
		4.84673	0.000373978
		4.85187	0.000374372
		4.85702	0.000374766
		4.86216	0.00037516
		4.86731	0.000375553
		4.87245	0.000375947
		4.8776	0.000376341
		4.88274	0.000376735
		4.88789	0.000377129
		4.89303	0.000377523
		4.89818	0.000377917
		4.90332	0.00037831
		4.90847	0.000378704
		4.91361	0.000379098
		4.91876	0.000379492
		4.9239	0.000379886
		4.92905	0.00038028
		4.93419	0.000380674
		4.93934	0.000381067
		4.94448	0.000381461
		4.94963	0.000381855
		4.95477	0.000382249
		4.95992	0.000382643
		4.96	0.000382649
		4.96507	0.000383037
		4.97021	0.000383431
		4.97536	0.000383824
		4.9805	0.000384218
		4.98565	0.000384612
		4.99079	0.000385006
		4.99594	0.0003854
		5.00108	0.000385794
		5.00623	0.000386188
		5.01137	0.000386582
		5.01652	0.000386975
		5.02166	0.000387369
		5.02681	0.000387763
		5.03195	0.000388157
		5.0371	0.000388551
		5.04224	0.000388945
		5.04739	0.000389339
		5.05253	0.000389732
		5.05768	0.000390126
		5.06282	0.00039052
		5.06797	0.000390914
		5.07311	0.000391308
		5.07826	0.000391702
		5.0834	0.000392096
		5.08855	0.000392489
		5.09369	0.000392883
		5.09884	0.000393277
		5.10398	0.000393671
		5.10913	0.000394065
		5.11427	0.000394459
		5.11942	0.000394853
		5.12456	0.000395246
		5.12971	0.00039564
		5.14	0.000396428

## Sheet: Figure 2 b
Experimental Data		Fitting Curve
Pump-Probe Pulse Delay Time (µs)	Refractive Index Change (a.u.)	Pump-Probe Pulse Delay Time (µs)	Refractive Index Change (a.u.)
0.44	0.000576348	0.44	0.000572393
0.84	0.00055981	0.48965	0.000571747
1.24	0.000601603	0.5393	0.000571101
1.64	0.000581193	0.58895	0.000570458
2.04	0.000514151	0.6386	0.000569816
4.04	0.000518176	0.68825	0.000569176
6.04	0.000504742	0.7379	0.000568537
8.04	0.00049821	0.78755	0.0005679
10.04	0.00043307	0.8372	0.000567265
15.04	0.000431332	0.84	0.000567229
20.04	0.000420085	0.88685	0.000566631
25.04	0.000407008	0.9365	0.000565999
30.04	0.000400344	0.98615	0.000565369
35.04	0.000360433	1.0358	0.00056474
40.04	0.000365472	1.08545	0.000564112
45.04	0.000336972	1.1351	0.000563487
50.04	0.000308905	1.18474	0.000562862
		1.23439	0.00056224
		1.24	0.00056217
		1.28404	0.000561619
		1.33369	0.000560999
		1.38334	0.000560381
		1.43299	0.000559765
		1.48264	0.00055915
		1.53229	0.000558537
		1.58194	0.000557926
		1.63159	0.000557315
		1.64	0.000557212
		1.68124	0.000556707
		1.73089	0.0005561
		1.78054	0.000555494
		1.83019	0.000554891
		1.87984	0.000554288
		1.92949	0.000553687
		1.97914	0.000553088
		2.02879	0.00055249
		2.04	0.000552355
		2.07844	0.000551894
		2.12809	0.000551299
		2.17774	0.000550706
		2.22739	0.000550114
		2.27704	0.000549524
		2.32669	0.000548935
		2.37634	0.000548347
		2.42599	0.000547762
		2.47564	0.000547177
		2.52529	0.000546594
		2.57493	0.000546013
		2.62458	0.000545433
		2.67423	0.000544855
		2.72388	0.000544278
		2.77353	0.000543702
		2.82318	0.000543128
		2.87283	0.000542556
		2.92248	0.000541984
		2.97213	0.000541415
		3.02178	0.000540847
		3.07143	0.00054028
		3.12108	0.000539714
		3.17073	0.00053915
		3.22038	0.000538588
		3.27003	0.000538027
		3.31968	0.000537467
		3.36933	0.000536909
		3.41898	0.000536352
		3.46863	0.000535797
		3.51828	0.000535243
		3.56793	0.00053469
		3.61758	0.000534139
		3.66723	0.000533589
		3.71688	0.00053304
		3.76653	0.000532493
		3.81618	0.000531948
		3.86583	0.000531404
		3.91548	0.000530861
		3.96513	0.000530319
		4.01477	0.000529779
		4.04	0.000529505
		4.06442	0.00052924
		4.11407	0.000528703
		4.16372	0.000528167
		4.21337	0.000527632
		4.26302	0.000527099
		4.31267	0.000526567
		4.36232	0.000526036
		4.41197	0.000525507
		4.46162	0.000524979
		4.51127	0.000524452
		4.56092	0.000523927
		4.61057	0.000523403
		4.66022	0.00052288
		4.70987	0.000522359
		4.75952	0.000521839
		4.80917	0.00052132
		4.85882	0.000520803
		4.90847	0.000520287
		4.95812	0.000519772
		5.00777	0.000519259
		5.05742	0.000518747
		5.10707	0.000518236
		5.15672	0.000517726
		5.20637	0.000517218
		5.25602	0.000516711
		5.30567	0.000516206
		5.35532	0.000515701
		5.40496	0.000515198
		5.45461	0.000514696
		5.50426	0.000514196
		5.55391	0.000513696
		5.60356	0.000513198
		5.65321	0.000512702
		5.70286	0.000512206
		5.75251	0.000511712
		5.80216	0.000511219
		5.85181	0.000510727
		5.90146	0.000510237
		5.95111	0.000509747
		6.00076	0.000509259
		6.04	0.000508874
		6.05041	0.000508772
		6.10006	0.000508287
		6.14971	0.000507803
		6.19936	0.000507319
		6.24901	0.000506838
		6.29866	0.000506357
		6.34831	0.000505878
		6.39796	0.000505399
		6.44761	0.000504922
		6.49726	0.000504447
		6.54691	0.000503972
		6.59656	0.000503499
		6.64621	0.000503026
		6.69586	0.000502555
		6.74551	0.000502086
		6.79516	0.000501617
		6.8448	0.000501149
		6.89445	0.000500683
		6.9441	0.000500218
		6.99375	0.000499754
		7.0434	0.000499292
		7.09305	0.00049883
		7.1427	0.00049837
		7.19235	0.00049791
		7.242	0.000497452
		7.29165	0.000496996
		7.3413	0.00049654
		7.39095	0.000496085
		7.4406	0.000495632
		7.49025	0.00049518
		7.5399	0.000494729
		7.58955	0.000494279
		7.6392	0.00049383
		7.68885	0.000493382
		7.7385	0.000492935
		7.78815	0.00049249
		7.8378	0.000492046
		7.88745	0.000491603
		7.9371	0.00049116
		7.98675	0.00049072
		8.0364	0.00049028
		8.04	0.000490248
		8.08605	0.000489841
		8.1357	0.000489403
		8.18535	0.000488967
		8.23499	0.000488532
		8.28464	0.000488097
		8.33429	0.000487664
		8.38394	0.000487232
		8.43359	0.000486801
		8.48324	0.000486371
		8.53289	0.000485942
		8.58254	0.000485515
		8.63219	0.000485088
		8.68184	0.000484662
		8.73149	0.000484238
		8.78114	0.000483815
		8.83079	0.000483392
		8.88044	0.000482971
		8.93009	0.000482551
		8.97974	0.000482132
		9.02939	0.000481714
		9.07904	0.000481297
		9.12869	0.000480881
		9.17834	0.000480466
		9.22799	0.000480052
		9.27764	0.000479639
		9.32729	0.000479227
		9.37694	0.000478817
		9.42659	0.000478407
		9.47624	0.000477999
		9.52589	0.000477591
		9.57554	0.000477184
		9.62519	0.000476779
		9.67483	0.000476374
		9.72448	0.000475971
		9.77413	0.000475568
		9.82378	0.000475167
		9.87343	0.000474767
		9.92308	0.000474367
		9.97273	0.000473969
		10.0224	0.000473571
		10.04	0.000473431
		10.072	0.000473175
		10.1217	0.00047278
		10.1713	0.000472385
		10.221	0.000471992
		10.2706	0.0004716
		10.3203	0.000471208
		10.3699	0.000470818
		10.4196	0.000470428
		10.4692	0.00047004
		10.5189	0.000469653
		10.5685	0.000469266
		10.6182	0.000468881
		10.6678	0.000468496
		10.7175	0.000468113
		10.7671	0.00046773
		10.8168	0.000467349
		10.8664	0.000466968
		10.9161	0.000466588
		10.9657	0.00046621
		11.0154	0.000465832
		11.065	0.000465455
		11.1147	0.000465079
		11.1643	0.000464704
		11.214	0.000464331
		11.2636	0.000463958
		11.3133	0.000463586
		11.3629	0.000463215
		11.4126	0.000462844
		11.4622	0.000462475
		11.5119	0.000462107
		11.5615	0.00046174
		11.6112	0.000461373
		11.6608	0.000461008
		11.7105	0.000460643
		11.7601	0.00046028
		11.8098	0.000459917
		11.8594	0.000459555
		11.9091	0.000459194
		11.9587	0.000458834
		12.0084	0.000458475
		12.058	0.000458117
		12.1077	0.00045776
		12.1573	0.000457404
		12.207	0.000457048
		12.2566	0.000456694
		12.3063	0.00045634
		12.3559	0.000455987
		12.4056	0.000455636
		12.4552	0.000455285
		12.5049	0.000454935
		12.5545	0.000454585
		12.6042	0.000454237
		12.6538	0.00045389
		12.7035	0.000453543
		12.7531	0.000453198
		12.8028	0.000452853
		12.8524	0.000452509
		12.9021	0.000452166
		12.9517	0.000451824
		13.0014	0.000451483
		13.051	0.000451142
		13.1007	0.000450803
		13.1503	0.000450464
		13.2	0.000450126
		13.2496	0.000449789
		13.2993	0.000449453
		13.3489	0.000449118
		13.3986	0.000448783
		13.4482	0.00044845
		13.4979	0.000448117
		13.5475	0.000447785
		13.5972	0.000447454
		13.6468	0.000447124
		13.6965	0.000446795
		13.7461	0.000446466
		13.7958	0.000446138
		13.8454	0.000445812
		13.8951	0.000445485
		13.9447	0.00044516
		13.9944	0.000444836
		14.044	0.000444512
		14.0937	0.00044419
		14.1433	0.000443868
		14.1929	0.000443547
		14.2426	0.000443226
		14.2922	0.000442907
		14.3419	0.000442588
		14.3916	0.00044227
		14.4412	0.000441953
		14.4909	0.000441637
		14.5405	0.000441321
		14.5901	0.000441007
		14.6398	0.000440693
		14.6895	0.00044038
		14.7391	0.000440067
		14.7888	0.000439756
		14.8384	0.000439445
		14.888	0.000439135
		14.9377	0.000438826
		14.9873	0.000438518
		15.037	0.00043821
		15.04	0.000438192
		15.0867	0.000437904
		15.1363	0.000437598
		15.186	0.000437292
		15.2356	0.000436988
		15.2852	0.000436684
		15.3349	0.000436381
		15.3845	0.000436079
		15.4342	0.000435778
		15.4838	0.000435477
		15.5335	0.000435177
		15.5831	0.000434878
		15.6328	0.00043458
		15.6824	0.000434282
		15.7321	0.000433985
		15.7817	0.000433689
		15.8314	0.000433394
		15.881	0.000433099
		15.9307	0.000432806
		15.9803	0.000432513
		16.03	0.00043222
		16.0796	0.000431929
		16.1293	0.000431638
		16.1789	0.000431348
		16.2286	0.000431058
		16.2782	0.00043077
		16.3279	0.000430482
		16.3775	0.000430194
		16.4272	0.000429908
		16.4768	0.000429622
		16.5265	0.000429337
		16.5761	0.000429053
		16.6258	0.000428769
		16.6754	0.000428486
		16.7251	0.000428204
		16.7747	0.000427923
		16.8244	0.000427642
		16.874	0.000427362
		16.9237	0.000427083
		16.9733	0.000426804
		17.023	0.000426526
		17.0726	0.000426249
		17.1223	0.000425973
		17.1719	0.000425697
		17.2216	0.000425422
		17.2712	0.000425147
		17.3209	0.000424874
		17.3705	0.000424601
		17.4202	0.000424328
		17.4698	0.000424057
		17.5195	0.000423786
		17.5691	0.000423516
		17.6188	0.000423246
		17.6684	0.000422977
		17.7181	0.000422709
		17.7677	0.000422442
		17.8174	0.000422175
		17.867	0.000421909
		17.9167	0.000421643
		17.9663	0.000421378
		18.016	0.000421114
		18.0656	0.000420851
		18.1153	0.000420588
		18.1649	0.000420326
		18.2146	0.000420064
		18.2642	0.000419803
		18.3139	0.000419543
		18.3635	0.000419284
		18.4132	0.000419025
		18.4628	0.000418767
		18.5125	0.000418509
		18.5621	0.000418252
		18.6118	0.000417996
		18.6614	0.000417741
		18.7111	0.000417486
		18.7607	0.000417231
		18.8104	0.000416978
		18.86	0.000416725
		18.9097	0.000416472
		18.9593	0.000416221
		19.009	0.00041597
		19.0586	0.000415719
		19.1083	0.000415469
		19.1579	0.00041522
		19.2076	0.000414972
		19.2572	0.000414724
		19.3069	0.000414477
		19.3565	0.00041423
		19.4062	0.000413984
		19.4558	0.000413739
		19.5055	0.000413494
		19.5551	0.00041325
		19.6048	0.000413006
		19.6544	0.000412763
		19.7041	0.000412521
		19.7537	0.000412279
		19.8034	0.000412038
		19.853	0.000411798
		19.9027	0.000411558
		19.9523	0.000411318
		20.002	0.00041108
		20.04	0.000410897
		20.0516	0.000410842
		20.1013	0.000410604
		20.1509	0.000410367
		20.2006	0.000410131
		20.2502	0.000409896
		20.2999	0.000409661
		20.3495	0.000409426
		20.3992	0.000409192
		20.4488	0.000408959
		20.4985	0.000408726
		20.5481	0.000408494
		20.5978	0.000408263
		20.6474	0.000408032
		20.6971	0.000407801
		20.7467	0.000407572
		20.7964	0.000407343
		20.846	0.000407114
		20.8957	0.000406886
		20.9453	0.000406659
		20.9949	0.000406432
		21.0446	0.000406205
		21.0942	0.00040598
		21.1439	0.000405755
		21.1935	0.00040553
		21.2432	0.000405306
		21.2929	0.000405083
		21.3425	0.00040486
		21.3922	0.000404638
		21.4418	0.000404416
		21.4915	0.000404195
		21.5411	0.000403974
		21.5907	0.000403754
		21.6404	0.000403535
		21.69	0.000403316
		21.7397	0.000403097
		21.7893	0.000402879
		21.839	0.000402662
		21.8886	0.000402445
		21.9383	0.000402229
		21.988	0.000402014
		22.0376	0.000401799
		22.0873	0.000401584
		22.1369	0.00040137
		22.1866	0.000401157
		22.2362	0.000400944
		22.2858	0.000400731
		22.3355	0.00040052
		22.3851	0.000400308
		22.4348	0.000400097
		22.4844	0.000399887
		22.5341	0.000399678
		22.5837	0.000399468
		22.6334	0.00039926
		22.683	0.000399052
		22.7327	0.000398844
		22.7823	0.000398637
		22.832	0.000398431
		22.8816	0.000398225
		22.9313	0.000398019
		22.9809	0.000397814
		23.0306	0.00039761
		23.0802	0.000397406
		23.1299	0.000397202
		23.1795	0.000396999
		23.2292	0.000396797
		23.2788	0.000396595
		23.3285	0.000396394
		23.3781	0.000396193
		23.4278	0.000395993
		23.4774	0.000395793
		23.5271	0.000395594
		23.5767	0.000395395
		23.6264	0.000395196
		23.676	0.000394999
		23.7257	0.000394801
		23.7753	0.000394605
		23.825	0.000394408
		23.8746	0.000394212
		23.9243	0.000394017
		23.9739	0.000393822
		24.0236	0.000393628
		24.0732	0.000393434
		24.1229	0.000393241
		24.1725	0.000393048
		24.2222	0.000392856
		24.2718	0.000392664
		24.3215	0.000392472
		24.3711	0.000392281
		24.4208	0.000392091
		24.4704	0.000391901
		24.5201	0.000391712
		24.5697	0.000391523
		24.6194	0.000391334
		24.669	0.000391146
		24.7187	0.000390959
		24.7683	0.000390772
		24.818	0.000390585
		24.8676	0.000390399
		24.9173	0.000390213
		24.9669	0.000390028
		25.0166	0.000389843
		25.04	0.000389756
		25.0662	0.000389659
		25.1159	0.000389475
		25.1655	0.000389292
		25.2152	0.000389109
		25.2648	0.000388927
		25.3145	0.000388745
		25.3641	0.000388563
		25.4138	0.000388382
		25.4634	0.000388202
		25.5131	0.000388022
		25.5627	0.000387842
		25.6124	0.000387663
		25.662	0.000387484
		25.7117	0.000387306
		25.7613	0.000387128
		25.811	0.000386951
		25.8606	0.000386774
		25.9103	0.000386597
		25.9599	0.000386421
		26.0096	0.000386246
		26.0592	0.000386071
		26.1089	0.000385896
		26.1585	0.000385722
		26.2082	0.000385548
		26.2578	0.000385375
		26.3075	0.000385202
		26.3571	0.000385029
		26.4068	0.000384857
		26.4564	0.000384686
		26.5061	0.000384514
		26.5557	0.000384344
		26.6054	0.000384173
		26.655	0.000384003
		26.7047	0.000383834
		26.7543	0.000383665
		26.804	0.000383496
		26.8536	0.000383328
		26.9033	0.000383161
		26.9529	0.000382993
		27.0026	0.000382826
		27.0522	0.00038266
		27.1019	0.000382494
		27.1515	0.000382328
		27.2012	0.000382163
		27.2508	0.000381998
		27.3005	0.000381834
		27.3501	0.00038167
		27.3998	0.000381506
		27.4494	0.000381343
		27.4991	0.000381181
		27.5487	0.000381018
		27.5984	0.000380856
		27.648	0.000380695
		27.6977	0.000380534
		27.7473	0.000380373
		27.797	0.000380213
		27.8466	0.000380053
		27.8963	0.000379894
		27.9459	0.000379735
		27.9956	0.000379576
		28.0452	0.000379418
		28.0949	0.00037926
		28.1445	0.000379102
		28.1942	0.000378945
		28.2438	0.000378789
		28.2934	0.000378633
		28.3431	0.000378477
		28.3927	0.000378321
		28.4424	0.000378166
		28.492	0.000378012
		28.5417	0.000377857
		28.5913	0.000377703
		28.641	0.00037755
		28.6907	0.000377397
		28.7403	0.000377244
		28.79	0.000377092
		28.8396	0.00037694
		28.8893	0.000376788
		28.9389	0.000376637
		28.9886	0.000376486
		29.0382	0.000376336
		29.0878	0.000376186
		29.1375	0.000376036
		29.1871	0.000375887
		29.2368	0.000375738
		29.2864	0.00037559
		29.3361	0.000375442
		29.3858	0.000375294
		29.4354	0.000375146
		29.4851	0.000374999
		29.5347	0.000374853
		29.5843	0.000374707
		29.634	0.000374561
		29.6836	0.000374415
		29.7333	0.00037427
		29.7829	0.000374125
		29.8326	0.000373981
		29.8822	0.000373837
		29.9319	0.000373693
		29.9815	0.00037355
		30.0312	0.000373407
		30.04	0.000373381
		30.0808	0.000373264
		30.1305	0.000373122
		30.1801	0.00037298
		30.2298	0.000372839
		30.2794	0.000372697
		30.3291	0.000372557
		30.3787	0.000372416
		30.4284	0.000372276
		30.478	0.000372136
		30.5277	0.000371997
		30.5773	0.000371858
		30.627	0.000371719
		30.6766	0.000371581
		30.7263	0.000371443
		30.7759	0.000371305
		30.8256	0.000371168
		30.8752	0.000371031
		30.9249	0.000370895
		30.9745	0.000370758
		31.0242	0.000370622
		31.0738	0.000370487
		31.1235	0.000370352
		31.1731	0.000370217
		31.2228	0.000370082
		31.2724	0.000369948
		31.3221	0.000369814
		31.3717	0.000369681
		31.4214	0.000369548
		31.471	0.000369415
		31.5207	0.000369282
		31.5703	0.00036915
		31.62	0.000369018
		31.6696	0.000368887
		31.7193	0.000368756
		31.7689	0.000368625
		31.8186	0.000368494
		31.8682	0.000368364
		31.9179	0.000368234
		31.9675	0.000368105
		32.0172	0.000367976
		32.0668	0.000367847
		32.1165	0.000367718
		32.1661	0.00036759
		32.2158	0.000367462
		32.2654	0.000367335
		32.3151	0.000367208
		32.3647	0.000367081
		32.4144	0.000366954
		32.464	0.000366828
		32.5137	0.000366702
		32.5633	0.000366576
		32.613	0.000366451
		32.6626	0.000366326
		32.7123	0.000366201
		32.7619	0.000366077
		32.8116	0.000365953
		32.8612	0.000365829
		32.9109	0.000365706
		32.9605	0.000365583
		33.0102	0.00036546
		33.0598	0.000365338
		33.1095	0.000365215
		33.1591	0.000365094
		33.2088	0.000364972
		33.2584	0.000364851
		33.3081	0.00036473
		33.3577	0.000364609
		33.4074	0.000364489
		33.457	0.000364369
		33.5067	0.000364249
		33.5563	0.00036413
		33.606	0.000364011
		33.6556	0.000363892
		33.7053	0.000363774
		33.7549	0.000363655
		33.8046	0.000363537
		33.8542	0.00036342
		33.9039	0.000363303
		33.9535	0.000363186
		34.0032	0.000363069
		34.0528	0.000362952
		34.1025	0.000362836
		34.1521	0.000362721
		34.2018	0.000362605
		34.2514	0.00036249
		34.3011	0.000362375
		34.3507	0.00036226
		34.4004	0.000362146
		34.45	0.000362032
		34.4997	0.000361918
		34.5493	0.000361804
		34.599	0.000361691
		34.6486	0.000361578
		34.6983	0.000361466
		34.7479	0.000361353
		34.7976	0.000361241
		34.8472	0.00036113
		34.8969	0.000361018
		34.9465	0.000360907
		34.9962	0.000360796
		35.04	0.000360698
		35.0458	0.000360685
		35.0955	0.000360575
		35.1451	0.000360465
		35.1947	0.000360355
		35.2444	0.000360245
		35.294	0.000360136
		35.3437	0.000360027
		35.3933	0.000359919
		35.443	0.00035981
		35.4926	0.000359702
		35.5423	0.000359594
		35.5919	0.000359486
		35.6416	0.000359379
		35.6912	0.000359272
		35.7409	0.000359165
		35.7906	0.000359059
		35.8402	0.000358953
		35.8899	0.000358847
		35.9395	0.000358741
		35.9892	0.000358635
		36.0388	0.00035853
		36.0885	0.000358425
		36.1381	0.000358321
		36.1878	0.000358216
		36.2374	0.000358112
		36.2871	0.000358008
		36.3367	0.000357905
		36.3864	0.000357801
		36.436	0.000357698
		36.4856	0.000357596
		36.5353	0.000357493
		36.5849	0.000357391
		36.6346	0.000357289
		36.6842	0.000357187
		36.7339	0.000357085
		36.7835	0.000356984
		36.8332	0.000356883
		36.8828	0.000356782
		36.9325	0.000356682
		36.9821	0.000356582
		37.0318	0.000356482
		37.0814	0.000356382
		37.1311	0.000356283
		37.1807	0.000356183
		37.2304	0.000356084
		37.28	0.000355986
		37.3297	0.000355887
		37.3793	0.000355789
		37.429	0.000355691
		37.4786	0.000355593
		37.5283	0.000355496
		37.5779	0.000355399
		37.6276	0.000355302
		37.6772	0.000355205
		37.7269	0.000355109
		37.7765	0.000355012
		37.8262	0.000354916
		37.8758	0.000354821
		37.9255	0.000354725
		37.9751	0.00035463
		38.0248	0.000354535
		38.0744	0.00035444
		38.1241	0.000354345
		38.1737	0.000354251
		38.2234	0.000354157
		38.273	0.000354063
		38.3227	0.00035397
		38.3723	0.000353876
		38.422	0.000353783
		38.4716	0.00035369
		38.5213	0.000353598
		38.5709	0.000353505
		38.6206	0.000353413
		38.6702	0.000353321
		38.7199	0.000353229
		38.7695	0.000353138
		38.8192	0.000353047
		38.8688	0.000352956
		38.9185	0.000352865
		38.9681	0.000352774
		39.0178	0.000352684
		39.0674	0.000352594
		39.1171	0.000352504
		39.1667	0.000352414
		39.2164	0.000352325
		39.266	0.000352236
		39.3157	0.000352147
		39.3653	0.000352058
		39.415	0.00035197
		39.4646	0.000351881
		39.5143	0.000351793
		39.5639	0.000351705
		39.6136	0.000351618
		39.6632	0.00035153
		39.7129	0.000351443
		39.7625	0.000351356
		39.8122	0.000351269
		39.8618	0.000351183
		39.9115	0.000351097
		39.9611	0.000351011
		40.0108	0.000350925
		40.04	0.000350874
		40.0604	0.000350839
		40.1101	0.000350754
		40.1597	0.000350668
		40.2094	0.000350583
		40.259	0.000350499
		40.3087	0.000350414
		40.3583	0.00035033
		40.408	0.000350246
		40.4576	0.000350162
		40.5073	0.000350078
		40.5569	0.000349995
		40.6066	0.000349911
		40.6562	0.000349828
		40.7059	0.000349745
		40.7555	0.000349663
		40.8052	0.00034958
		40.8548	0.000349498
		40.9045	0.000349416
		40.9541	0.000349334
		41.0038	0.000349253
		41.0534	0.000349171
		41.1031	0.00034909
		41.1527	0.000349009
		41.2024	0.000348928
		41.252	0.000348848
		41.3017	0.000348767
		41.3513	0.000348687
		41.401	0.000348607
		41.4506	0.000348527
		41.5003	0.000348448
		41.5499	0.000348368
		41.5996	0.000348289
		41.6492	0.00034821
		41.6989	0.000348132
		41.7485	0.000348053
		41.7982	0.000347975
		41.8478	0.000347896
		41.8975	0.000347818
		41.9471	0.000347741
		41.9968	0.000347663
		42.0464	0.000347586
		42.0961	0.000347509
		42.1457	0.000347432
		42.1954	0.000347355
		42.245	0.000347278
		42.2946	0.000347202
		42.3443	0.000347126
		42.3939	0.00034705
		42.4436	0.000346974
		42.4933	0.000346898
		42.5429	0.000346823
		42.5926	0.000346747
		42.6422	0.000346672
		42.6919	0.000346598
		42.7415	0.000346523
		42.7912	0.000346448
		42.8408	0.000346374
		42.8905	0.0003463
		42.9401	0.000346226
		42.9898	0.000346152
		43.0394	0.000346079
		43.0891	0.000346005
		43.1387	0.000345932
		43.1883	0.000345859
		43.238	0.000345786
		43.2876	0.000345714
		43.3373	0.000345641
		43.3869	0.000345569
		43.4366	0.000345497
		43.4862	0.000345425
		43.5359	0.000345353
		43.5855	0.000345282
		43.6352	0.000345211
		43.6848	0.000345139
		43.7345	0.000345068
		43.7841	0.000344998
		43.8338	0.000344927
		43.8834	0.000344857
		43.9331	0.000344786
		43.9827	0.000344716
		44.0324	0.000344646
		44.082	0.000344577
		44.1317	0.000344507
		44.1813	0.000344438
		44.231	0.000344368
		44.2806	0.000344299
		44.3303	0.000344231
		44.3799	0.000344162
		44.4296	0.000344093
		44.4792	0.000344025
		44.5289	0.000343957
		44.5785	0.000343889
		44.6282	0.000343821
		44.6778	0.000343753
		44.7275	0.000343686
		44.7771	0.000343619
		44.8268	0.000343552
		44.8764	0.000343485
		44.9261	0.000343418
		44.9757	0.000343351
		45.0254	0.000343285
		45.04	0.000343265
		45.075	0.000343218
		45.1247	0.000343152
		45.1743	0.000343086
		45.224	0.000343021
		45.2736	0.000342955
		45.3233	0.00034289
		45.3729	0.000342824
		45.4226	0.000342759
		45.4722	0.000342694
		45.5219	0.000342629
		45.5715	0.000342565
		45.6212	0.0003425
		45.6708	0.000342436
		45.7205	0.000342372
		45.7701	0.000342308
		45.8198	0.000342244
		45.8694	0.00034218
		45.9191	0.000342117
		45.9687	0.000342054
		46.0184	0.00034199
		46.068	0.000341927
		46.1177	0.000341865
		46.1673	0.000341802
		46.217	0.000341739
		46.2666	0.000341677
		46.3163	0.000341615
		46.3659	0.000341553
		46.4156	0.000341491
		46.4652	0.000341429
		46.5149	0.000341368
		46.5645	0.000341306
		46.6142	0.000341245
		46.6638	0.000341184
		46.7135	0.000341123
		46.7631	0.000341062
		46.8128	0.000341001
		46.8624	0.000340941
		46.9121	0.000340881
		46.9617	0.00034082
		47.0114	0.00034076
		47.061	0.0003407
		47.1107	0.000340641
		47.1603	0.000340581
		47.21	0.000340522
		47.2596	0.000340462
		47.3093	0.000340403
		47.3589	0.000340344
		47.4086	0.000340285
		47.4582	0.000340227
		47.5079	0.000340168
		47.5575	0.00034011
		47.6072	0.000340052
		47.6568	0.000339993
		47.7065	0.000339936
		47.7561	0.000339878
		47.8058	0.00033982
		47.8554	0.000339763
		47.9051	0.000339705
		47.9547	0.000339648
		48.0044	0.000339591
		48.054	0.000339534
		48.1037	0.000339477
		48.1533	0.000339421
		48.203	0.000339364
		48.2526	0.000339308
		48.3023	0.000339252
		48.3519	0.000339195
		48.4016	0.00033914
		48.4512	0.000339084
		48.5009	0.000339028
		48.5505	0.000338973
		48.6002	0.000338917
		48.6498	0.000338862
		48.6995	0.000338807
		48.7491	0.000338752
		48.7988	0.000338697
		48.8484	0.000338643
		48.8981	0.000338588
		48.9477	0.000338534
		48.9974	0.000338479
		49.047	0.000338425
		49.0967	0.000338371
		49.1463	0.000338318
		49.196	0.000338264
		49.2456	0.00033821
		50.04	0.000337371

## Sheet: Figure 2 c
BS-IDT Spectrum		FTIR Spectrum
Wavenumber(cm-1)	Refractive Index Change (a.u.)	Pump-Probe Pulse Delay Time (µs)	Intensity (a.u.)
1400	1.44079e-05	1400.05	0.04131
1403	1.22202e-05	1400.11	0.04121
1406	1.2068e-05	1400.17	0.04111
1409	1.35465e-05	1400.23	0.04099
1412	1.60438e-05	1400.29	0.04086
1415	1.88575e-05	1400.35	0.04073
1418	2.1311e-05	1400.41	0.04058
1421	2.31497e-05	1400.47	0.04043
1424	2.26391e-05	1400.53	0.04027
1427	2.10314e-05	1400.59	0.04011
1430	2.14312e-05	1400.65	0.03995
1433	2.35168e-05	1400.71	0.0398
1436	2.76412e-05	1400.77	0.03964
1439	2.98339e-05	1400.83	0.0395
1442	3.44693e-05	1400.89	0.03937
1445	3.95611e-05	1400.95	0.03925
1448	4.33278e-05	1401.01	0.03915
1451	4.79616e-05	1401.07	0.03907
1454	5.27919e-05	1401.13	0.03902
1457	6.36512e-05	1401.19	0.03898
1460	6.94346e-05	1401.25	0.03896
1463	7.21156e-05	1401.31	0.03897
1466	6.84415e-05	1401.37	0.03899
1469	5.82031e-05	1401.43	0.03904
1472	4.83394e-05	1401.49	0.03909
1475	2.98982e-05	1401.55	0.03916
1478	1.99988e-05	1401.61	0.03924
1481	1.39333e-05	1401.67	0.03933
1484	1.55373e-05	1401.73	0.03941
1487	1.94331e-05	1401.79	0.0395
1490	2.1113e-05	1401.85	0.03959
1493	2.2452e-05	1401.91	0.03967
1496	1.88872e-05	1401.98	0.03975
1499	1.78736e-05	1402.04	0.03982
1502	1.46052e-05	1402.1	0.03988
1508	1.27146e-05	1402.16	0.03994
1511	1.52693e-05	1402.22	0.03998
1514	1.43124e-05	1402.28	0.04002
1517	1.42289e-05	1402.34	0.04005
1520	1.22282e-05	1402.4	0.04008
1523	1.29994e-05	1402.46	0.0401
1526	1.32383e-05	1402.52	0.04011
1529	1.45327e-05	1402.58	0.04013
1532	1.31849e-05	1402.64	0.04014
1535	1.14854e-05	1402.7	0.04014
1544	1.06532e-05	1402.76	0.04015
1547	7.73981e-06	1402.82	0.04016
1550	5.61732e-06	1402.88	0.04017
1553	5.51562e-06	1402.94	0.04017
1556	6.93487e-06	1403	0.04018
1562	6.06936e-06	1403.06	0.04018
1565	5.53539e-06	1403.12	0.04018
1568	6.05735e-06	1403.18	0.04017
1571	5.93523e-06	1403.24	0.04016
1574	5.58586e-06	1403.3	0.04014
1577	5.07839e-06	1403.36	0.04011
1580	5.95198e-06	1403.42	0.04007
1583	6.05826e-06	1403.48	0.04002
1586	6.67718e-06	1403.54	0.03995
1589	6.81201e-06	1403.6	0.03986
1592	7.2319e-06	1403.66	0.03975
1595	6.78756e-06	1403.72	0.03963
1598	6.58064e-06	1403.78	0.03949
1601	7.14308e-06	1403.84	0.03932
1604	7.78161e-06	1403.9	0.03914
1607	8.0362e-06	1403.96	0.03894
1610	7.3819e-06	1404.02	0.03872
1613	7.753e-06	1404.08	0.03848
1616	8.36762e-06	1404.14	0.03824
1619	9.31889e-06	1404.2	0.03799
1622	9.76504e-06	1404.27	0.03774
1625	1.04961e-05	1404.33	0.03749
1628	1.13443e-05	1404.39	0.03725
1631	1.12283e-05	1404.45	0.03703
1637	1.6603e-05	1404.51	0.03682
1640	1.97414e-05	1404.57	0.03664
1643	2.22701e-05	1404.63	0.03648
1646	2.34688e-05	1404.69	0.03636
1649	2.3248e-05	1404.75	0.03627
1652	2.42129e-05	1404.81	0.03622
1655	2.45428e-05	1404.87	0.0362
1658	2.36837e-05	1404.93	0.03622
1661	2.15684e-05	1404.99	0.03628
1664	1.93135e-05	1405.05	0.03636
1667	9.85871e-06	1405.11	0.03646
1670	3.59218e-06	1405.17	0.03659
1673	5.30252e-06	1405.23	0.03673
1676	8.40151e-06	1405.29	0.03687
1679	1.18076e-05	1405.35	0.03701
1682	1.47254e-05	1405.41	0.03715
1685	1.75647e-05	1405.47	0.03727
1688	1.50157e-05	1405.53	0.03738
1691	1.53331e-05	1405.59	0.03746
1694	1.20272e-05	1405.65	0.03751
1697	1.39306e-05	1405.71	0.03754
1700	2.6908e-05	1405.77	0.03753
1703	3.51788e-05	1405.83	0.0375
1706	4.31429e-05	1405.89	0.03744
1709	4.9694e-05	1405.95	0.03735
1712	5.46528e-05	1406.01	0.03723
1715	6.09942e-05	1406.07	0.03709
1718	6.54568e-05	1406.13	0.03694
1721	7.56776e-05	1406.19	0.03678
1724	9.32165e-05	1406.25	0.03661
1727	0.00013525	1406.31	0.03643
1730	0.00019666	1406.37	0.03626
1733	0.000271553	1406.43	0.0361
1736	0.000359884	1406.49	0.03594
1739	0.00044322	1406.55	0.0358
1742	0.000517092	1406.62	0.03568
1745	0.000556847	1406.68	0.03557
1748	0.000554574	1406.74	0.03548
1751	0.000515321	1406.8	0.0354
1754	0.000445026	1406.86	0.03534
1757	0.000356398	1406.92	0.0353
1760	0.000262861	1406.98	0.03527
1763	0.000181661	1407.04	0.03526
1766	0.0001265	1407.1	0.03524
1769	9.31627e-05	1407.16	0.03524
1772	7.69042e-05	1407.22	0.03524
1775	6.1791e-05	1407.28	0.03523
1778	5.59437e-05	1407.34	0.03523
1781	4.84535e-05	1407.4	0.03522
1784	4.32149e-05	1407.46	0.03521
1787	3.98844e-05	1407.52	0.03519
1790	3.77374e-05	1407.58	0.03517
1793	3.63319e-05	1407.64	0.03515
1796	3.40681e-05	1407.7	0.03512
1799	3.14778e-05	1407.76	0.03509
1802	3.00909e-05	1407.82	0.03506
1805	2.83453e-05	1407.88	0.03504
1808	2.86009e-05	1407.94	0.03502
1811	2.81901e-05	1408	0.035
1814	2.88954e-05	1408.06	0.035
1817	2.72088e-05	1408.12	0.035
1820	2.39672e-05	1408.18	0.03501
1823	2.02346e-05	1408.24	0.03504
1826	1.66811e-05	1408.3	0.03507
1829	1.60397e-05	1408.36	0.03512
1832	1.61947e-05	1408.42	0.03517
1835	1.82102e-05	1408.48	0.03523
1838	2.01138e-05	1408.54	0.03529
1841	2.12704e-05	1408.6	0.03536
1844	2.2114e-05	1408.66	0.03543
1847	2.1691e-05	1408.72	0.0355
1850	2.11351e-05	1408.78	0.03557
1853	1.95569e-05	1408.84	0.03563
1856	1.70163e-05	1408.91	0.03569
1859	1.49181e-05	1408.97	0.03574
1862	1.22548e-05	1409.03	0.03578
1865	1.14501e-05	1409.09	0.03582
1868	1.15243e-05	1409.15	0.03586
1871	1.13649e-05	1409.21	0.03589
1874	1.21302e-05	1409.27	0.03592
1877	1.35253e-05	1409.33	0.03595
1880	1.4437e-05	1409.39	0.03599
1883	1.48187e-05	1409.45	0.03603
1886	1.45939e-05	1409.51	0.03609
1889	1.38975e-05	1409.57	0.03615
1892	1.3187e-05	1409.63	0.03623
1895	1.3324e-05	1409.69	0.03633
1898	1.56552e-05	1409.75	0.03644
		1409.81	0.03657
		1409.87	0.03671
		1409.93	0.03687
		1409.99	0.03704
		1410.05	0.03722
		1410.11	0.0374
		1410.17	0.03759
		1410.23	0.03777
		1410.29	0.03795
		1410.35	0.03812
		1410.41	0.03827
		1410.47	0.03841
		1410.53	0.03853
		1410.59	0.03864
		1410.65	0.03872
		1410.71	0.03879
		1410.77	0.03884
		1410.83	0.03887
		1410.89	0.03889
		1410.95	0.03891
		1411.01	0.03892
		1411.07	0.03893
		1411.13	0.03894
		1411.2	0.03896
		1411.26	0.03899
		1411.32	0.03904
		1411.38	0.03911
		1411.44	0.0392
		1411.5	0.0393
		1411.56	0.03943
		1411.62	0.03958
		1411.68	0.03975
		1411.74	0.03993
		1411.8	0.04013
		1411.86	0.04033
		1411.92	0.04054
		1411.98	0.04075
		1412.04	0.04096
		1412.1	0.04116
		1412.16	0.04136
		1412.22	0.04153
		1412.28	0.0417
		1412.34	0.04184
		1412.4	0.04197
		1412.46	0.04208
		1412.52	0.04216
		1412.58	0.04223
		1412.64	0.04229
		1412.7	0.04232
		1412.76	0.04235
		1412.82	0.04237
		1412.88	0.04238
		1412.94	0.04239
		1413	0.0424
		1413.06	0.04241
		1413.12	0.04243
		1413.18	0.04247
		1413.24	0.04251
		1413.3	0.04257
		1413.36	0.04265
		1413.42	0.04275
		1413.49	0.04287
		1413.55	0.04301
		1413.61	0.04317
		1413.67	0.04334
		1413.73	0.04353
		1413.79	0.04374
		1413.85	0.04395
		1413.91	0.04418
		1413.97	0.0444
		1414.03	0.04463
		1414.09	0.04485
		1414.15	0.04507
		1414.21	0.04528
		1414.27	0.04547
		1414.33	0.04564
		1414.39	0.0458
		1414.45	0.04593
		1414.51	0.04605
		1414.57	0.04615
		1414.63	0.04622
		1414.69	0.04628
		1414.75	0.04633
		1414.81	0.04636
		1414.87	0.04638
		1414.93	0.0464
		1414.99	0.04641
		1415.05	0.04643
		1415.11	0.04645
		1415.17	0.04648
		1415.23	0.04653
		1415.29	0.04659
		1415.35	0.04666
		1415.41	0.04676
		1415.47	0.04687
		1415.53	0.047
		1415.59	0.04715
		1415.65	0.04732
		1415.71	0.0475
		1415.77	0.04769
		1415.84	0.04789
		1415.9	0.0481
		1415.96	0.0483
		1416.02	0.04851
		1416.08	0.0487
		1416.14	0.04889
		1416.2	0.04906
		1416.26	0.04921
		1416.32	0.04935
		1416.38	0.04946
		1416.44	0.04955
		1416.5	0.04961
		1416.56	0.04965
		1416.62	0.04966
		1416.68	0.04965
		1416.74	0.04961
		1416.8	0.04955
		1416.86	0.04947
		1416.92	0.04937
		1416.98	0.04925
		1417.04	0.04912
		1417.1	0.04898
		1417.16	0.04883
		1417.22	0.04869
		1417.28	0.04854
		1417.34	0.04839
		1417.4	0.04825
		1417.46	0.04812
		1417.52	0.048
		1417.58	0.04789
		1417.64	0.04779
		1417.7	0.0477
		1417.76	0.04763
		1417.82	0.04756
		1417.88	0.04751
		1417.94	0.04746
		1418	0.04743
		1418.06	0.0474
		1418.13	0.04737
		1418.19	0.04734
		1418.25	0.04732
		1418.31	0.04729
		1418.37	0.04726
		1418.43	0.04722
		1418.49	0.04717
		1418.55	0.04712
		1418.61	0.04705
		1418.67	0.04697
		1418.73	0.04688
		1418.79	0.04678
		1418.85	0.04667
		1418.91	0.04654
		1418.97	0.04641
		1419.03	0.04626
		1419.09	0.04612
		1419.15	0.04598
		1419.21	0.04584
		1419.27	0.04572
		1419.33	0.0456
		1419.39	0.04551
		1419.45	0.04544
		1419.51	0.0454
		1419.57	0.04539
		1419.63	0.0454
		1419.69	0.04544
		1419.75	0.0455
		1419.81	0.04558
		1419.87	0.04569
		1419.93	0.04581
		1419.99	0.04595
		1420.05	0.04609
		1420.11	0.04624
		1420.17	0.04639
		1420.23	0.04653
		1420.29	0.04668
		1420.35	0.04681
		1420.42	0.04694
		1420.48	0.04705
		1420.54	0.04715
		1420.6	0.04724
		1420.66	0.04731
		1420.72	0.04736
		1420.78	0.0474
		1420.84	0.04742
		1420.9	0.04743
		1420.96	0.04742
		1421.02	0.04739
		1421.08	0.04735
		1421.14	0.04729
		1421.2	0.04723
		1421.26	0.04715
		1421.32	0.04706
		1421.38	0.04696
		1421.44	0.04686
		1421.5	0.04675
		1421.56	0.04663
		1421.62	0.04652
		1421.68	0.0464
		1421.74	0.04628
		1421.8	0.04617
		1421.86	0.04607
		1421.92	0.04597
		1421.98	0.04589
		1422.04	0.04582
		1422.1	0.04576
		1422.16	0.04572
		1422.22	0.0457
		1422.28	0.04569
		1422.34	0.04571
		1422.4	0.04574
		1422.46	0.04579
		1422.52	0.04585
		1422.58	0.04592
		1422.64	0.046
		1422.7	0.04609
		1422.77	0.04618
		1422.83	0.04627
		1422.89	0.04635
		1422.95	0.04643
		1423.01	0.04649
		1423.07	0.04653
		1423.13	0.04656
		1423.19	0.04657
		1423.25	0.04656
		1423.31	0.04653
		1423.37	0.04648
		1423.43	0.04641
		1423.49	0.04632
		1423.55	0.04622
		1423.61	0.0461
		1423.67	0.04597
		1423.73	0.04584
		1423.79	0.0457
		1423.85	0.04556
		1423.91	0.04543
		1423.97	0.04529
		1424.03	0.04517
		1424.09	0.04505
		1424.15	0.04495
		1424.21	0.04485
		1424.27	0.04476
		1424.33	0.04469
		1424.39	0.04462
		1424.45	0.04456
		1424.51	0.04451
		1424.57	0.04447
		1424.63	0.04444
		1424.69	0.04441
		1424.75	0.04439
		1424.81	0.04437
		1424.87	0.04436
		1424.93	0.04436
		1424.99	0.04436
		1425.06	0.04438
		1425.12	0.04439
		1425.18	0.04442
		1425.24	0.04445
		1425.3	0.0445
		1425.36	0.04455
		1425.42	0.04461
		1425.48	0.04467
		1425.54	0.04474
		1425.6	0.04482
		1425.66	0.0449
		1425.72	0.04497
		1425.78	0.04505
		1425.84	0.04513
		1425.9	0.0452
		1425.96	0.04526
		1426.02	0.04531
		1426.08	0.04536
		1426.14	0.04539
		1426.2	0.04541
		1426.26	0.04542
		1426.32	0.04542
		1426.38	0.04541
		1426.44	0.04539
		1426.5	0.04536
		1426.56	0.04533
		1426.62	0.0453
		1426.68	0.04527
		1426.74	0.04525
		1426.8	0.04523
		1426.86	0.04522
		1426.92	0.04523
		1426.98	0.04525
		1427.04	0.04528
		1427.1	0.04533
		1427.16	0.0454
		1427.22	0.04549
		1427.28	0.04559
		1427.35	0.04571
		1427.41	0.04584
		1427.47	0.04598
		1427.53	0.04614
		1427.59	0.0463
		1427.65	0.04646
		1427.71	0.04663
		1427.77	0.0468
		1427.83	0.04696
		1427.89	0.04712
		1427.95	0.04727
		1428.01	0.04742
		1428.07	0.04756
		1428.13	0.04769
		1428.19	0.04782
		1428.25	0.04793
		1428.31	0.04804
		1428.37	0.04814
		1428.43	0.04824
		1428.49	0.04834
		1428.55	0.04844
		1428.61	0.04853
		1428.67	0.04863
		1428.73	0.04873
		1428.79	0.04883
		1428.85	0.04894
		1428.91	0.04905
		1428.97	0.04916
		1429.03	0.04928
		1429.09	0.04939
		1429.15	0.04951
		1429.21	0.04963
		1429.27	0.04974
		1429.33	0.04985
		1429.39	0.04995
		1429.45	0.05004
		1429.51	0.05012
		1429.57	0.0502
		1429.63	0.05025
		1429.7	0.0503
		1429.76	0.05034
		1429.82	0.05036
		1429.88	0.05038
		1429.94	0.05038
		1430	0.05039
		1430.06	0.05039
		1430.12	0.05039
		1430.18	0.05039
		1430.24	0.0504
		1430.3	0.05042
		1430.36	0.05045
		1430.42	0.0505
		1430.48	0.05056
		1430.54	0.05064
		1430.6	0.05074
		1430.66	0.05086
		1430.72	0.05099
		1430.78	0.05114
		1430.84	0.05132
		1430.9	0.05151
		1430.96	0.05171
		1431.02	0.05193
		1431.08	0.05216
		1431.14	0.0524
		1431.2	0.05265
		1431.26	0.0529
		1431.32	0.05316
		1431.38	0.05342
		1431.44	0.05368
		1431.5	0.05393
		1431.56	0.05418
		1431.62	0.05443
		1431.68	0.05466
		1431.74	0.05489
		1431.8	0.0551
		1431.86	0.0553
		1431.92	0.05549
		1431.99	0.05566
		1432.05	0.05582
		1432.11	0.05596
		1432.17	0.05609
		1432.23	0.05619
		1432.29	0.05628
		1432.35	0.05635
		1432.41	0.05641
		1432.47	0.05644
		1432.53	0.05646
		1432.59	0.05647
		1432.65	0.05646
		1432.71	0.05643
		1432.77	0.0564
		1432.83	0.05635
		1432.89	0.05629
		1432.95	0.05623
		1433.01	0.05617
		1433.07	0.05611
		1433.13	0.05604
		1433.19	0.05599
		1433.25	0.05594
		1433.31	0.0559
		1433.37	0.05588
		1433.43	0.05587
		1433.49	0.05588
		1433.55	0.05591
		1433.61	0.05597
		1433.67	0.05605
		1433.73	0.05615
		1433.79	0.05627
		1433.85	0.05642
		1433.91	0.05659
		1433.97	0.05679
		1434.03	0.057
		1434.09	0.05723
		1434.15	0.05748
		1434.21	0.05774
		1434.28	0.05802
		1434.34	0.0583
		1434.4	0.05859
		1434.46	0.05888
		1434.52	0.05917
		1434.58	0.05946
		1434.64	0.05975
		1434.7	0.06003
		1434.76	0.0603
		1434.82	0.06056
		1434.88	0.06081
		1434.94	0.06104
		1435	0.06126
		1435.06	0.06147
		1435.12	0.06165
		1435.18	0.06182
		1435.24	0.06198
		1435.3	0.06211
		1435.36	0.06223
		1435.42	0.06232
		1435.48	0.06241
		1435.54	0.06247
		1435.6	0.06253
		1435.66	0.06257
		1435.72	0.0626
		1435.78	0.06262
		1435.84	0.06263
		1435.9	0.06264
		1435.96	0.06265
		1436.02	0.06266
		1436.08	0.06267
		1436.14	0.06268
		1436.2	0.0627
		1436.26	0.06273
		1436.32	0.06277
		1436.38	0.06281
		1436.44	0.06287
		1436.5	0.06294
		1436.57	0.06302
		1436.63	0.0631
		1436.69	0.06319
		1436.75	0.06329
		1436.81	0.06338
		1436.87	0.06347
		1436.93	0.06355
		1436.99	0.06363
		1437.05	0.0637
		1437.11	0.06376
		1437.17	0.06382
		1437.23	0.06386
		1437.29	0.0639
		1437.35	0.06393
		1437.41	0.06396
		1437.47	0.06399
		1437.53	0.06402
		1437.59	0.06405
		1437.65	0.06409
		1437.71	0.06413
		1437.77	0.06418
		1437.83	0.06425
		1437.89	0.06433
		1437.95	0.06443
		1438.01	0.06454
		1438.07	0.06467
		1438.13	0.06482
		1438.19	0.06498
		1438.25	0.06516
		1438.31	0.06534
		1438.37	0.06554
		1438.43	0.06575
		1438.49	0.06596
		1438.55	0.06617
		1438.61	0.06637
		1438.67	0.06658
		1438.73	0.06677
		1438.79	0.06695
		1438.85	0.06713
		1438.92	0.06729
		1438.98	0.06743
		1439.04	0.06757
		1439.1	0.06769
		1439.16	0.0678
		1439.22	0.0679
		1439.28	0.068
		1439.34	0.06809
		1439.4	0.06819
		1439.46	0.06828
		1439.52	0.06838
		1439.58	0.06848
		1439.64	0.06859
		1439.7	0.0687
		1439.76	0.06882
		1439.82	0.06895
		1439.88	0.06908
		1439.94	0.06922
		1440	0.06935
		1440.06	0.06949
		1440.12	0.06962
		1440.18	0.06974
		1440.24	0.06985
		1440.3	0.06995
		1440.36	0.07004
		1440.42	0.07011
		1440.48	0.07017
		1440.54	0.07021
		1440.6	0.07024
		1440.66	0.07026
		1440.72	0.07027
		1440.78	0.07026
		1440.84	0.07025
		1440.9	0.07024
		1440.96	0.07023
		1441.02	0.07022
		1441.08	0.07021
		1441.14	0.07021
		1441.21	0.07022
		1441.27	0.07024
		1441.33	0.07027
		1441.39	0.07032
		1441.45	0.07038
		1441.51	0.07044
		1441.57	0.07053
		1441.63	0.07062
		1441.69	0.07072
		1441.75	0.07084
		1441.81	0.07096
		1441.87	0.07109
		1441.93	0.07122
		1441.99	0.07137
		1442.05	0.07151
		1442.11	0.07167
		1442.17	0.07183
		1442.23	0.07199
		1442.29	0.07216
		1442.35	0.07233
		1442.41	0.07251
		1442.47	0.07269
		1442.53	0.07288
		1442.59	0.07307
		1442.65	0.07326
		1442.71	0.07345
		1442.77	0.07364
		1442.83	0.07383
		1442.89	0.07401
		1442.95	0.07419
		1443.01	0.07435
		1443.07	0.07451
		1443.13	0.07464
		1443.19	0.07476
		1443.25	0.07486
		1443.31	0.07493
		1443.37	0.07498
		1443.43	0.07501
		1443.5	0.07501
		1443.56	0.07498
		1443.62	0.07493
		1443.68	0.07486
		1443.74	0.07477
		1443.8	0.07466
		1443.86	0.07454
		1443.92	0.07441
		1443.98	0.07428
		1444.04	0.07415
		1444.1	0.07402
		1444.16	0.0739
		1444.22	0.0738
		1444.28	0.0737
		1444.34	0.07363
		1444.4	0.07358
		1444.46	0.07355
		1444.52	0.07354
		1444.58	0.07355
		1444.64	0.07358
		1444.7	0.07364
		1444.76	0.07371
		1444.82	0.07379
		1444.88	0.07389
		1444.94	0.074
		1445	0.07412
		1445.06	0.07424
		1445.12	0.07436
		1445.18	0.07449
		1445.24	0.07461
		1445.3	0.07473
		1445.36	0.07485
		1445.42	0.07495
		1445.48	0.07506
		1445.54	0.07515
		1445.6	0.07523
		1445.66	0.0753
		1445.72	0.07537
		1445.78	0.07542
		1445.85	0.07547
		1445.91	0.0755
		1445.97	0.07553
		1446.03	0.07555
		1446.09	0.07557
		1446.15	0.07558
		1446.21	0.07559
		1446.27	0.0756
		1446.33	0.07561
		1446.39	0.07562
		1446.45	0.07563
		1446.51	0.07566
		1446.57	0.07568
		1446.63	0.07572
		1446.69	0.07576
		1446.75	0.07581
		1446.81	0.07587
		1446.87	0.07594
		1446.93	0.07601
		1446.99	0.0761
		1447.05	0.07619
		1447.11	0.07628
		1447.17	0.07638
		1447.23	0.07648
		1447.29	0.07659
		1447.35	0.07669
		1447.41	0.0768
		1447.47	0.07691
		1447.53	0.07702
		1447.59	0.07713
		1447.65	0.07724
		1447.71	0.07735
		1447.77	0.07747
		1447.83	0.07759
		1447.89	0.07771
		1447.95	0.07784
		1448.01	0.07796
		1448.07	0.0781
		1448.14	0.07823
		1448.2	0.07837
		1448.26	0.07852
		1448.32	0.07866
		1448.38	0.07881
		1448.44	0.07896
		1448.5	0.07911
		1448.56	0.07926
		1448.62	0.07941
		1448.68	0.07957
		1448.74	0.07973
		1448.8	0.07989
		1448.86	0.08005
		1448.92	0.08022
		1448.98	0.08039
		1449.04	0.08058
		1449.1	0.08076
		1449.16	0.08096
		1449.22	0.08116
		1449.28	0.08138
		1449.34	0.0816
		1449.4	0.08183
		1449.46	0.08207
		1449.52	0.08232
		1449.58	0.08257
		1449.64	0.08283
		1449.7	0.08309
		1449.76	0.08336
		1449.82	0.08363
		1449.88	0.0839
		1449.94	0.08416
		1450	0.08443
		1450.06	0.08468
		1450.12	0.08494
		1450.18	0.08518
		1450.24	0.08542
		1450.3	0.08564
		1450.36	0.08586
		1450.43	0.08606
		1450.49	0.08626
		1450.55	0.08644
		1450.61	0.0866
		1450.67	0.08676
		1450.73	0.0869
		1450.79	0.08703
		1450.85	0.08714
		1450.91	0.08725
		1450.97	0.08734
		1451.03	0.08742
		1451.09	0.0875
		1451.15	0.08757
		1451.21	0.08764
		1451.27	0.0877
		1451.33	0.08778
		1451.39	0.08786
		1451.45	0.08795
		1451.51	0.08805
		1451.57	0.08818
		1451.63	0.08833
		1451.69	0.0885
		1451.75	0.08871
		1451.81	0.08894
		1451.87	0.08921
		1451.93	0.0895
		1451.99	0.08983
		1452.05	0.09018
		1452.11	0.09056
		1452.17	0.09096
		1452.23	0.09137
		1452.29	0.0918
		1452.35	0.09223
		1452.41	0.09266
		1452.47	0.09308
		1452.53	0.09349
		1452.59	0.09389
		1452.65	0.09427
		1452.71	0.09462
		1452.78	0.09495
		1452.84	0.09525
		1452.9	0.09553
		1452.96	0.09578
		1453.02	0.096
		1453.08	0.09621
		1453.14	0.09639
		1453.2	0.09656
		1453.26	0.09671
		1453.32	0.09686
		1453.38	0.09701
		1453.44	0.09716
		1453.5	0.09732
		1453.56	0.09749
		1453.62	0.09767
		1453.68	0.09787
		1453.74	0.09809
		1453.8	0.09834
		1453.86	0.09861
		1453.92	0.09891
		1453.98	0.09923
		1454.04	0.09958
		1454.1	0.09995
		1454.16	0.10034
		1454.22	0.10075
		1454.28	0.10118
		1454.34	0.10163
		1454.4	0.10209
		1454.46	0.10255
		1454.52	0.10303
		1454.58	0.10351
		1454.64	0.10399
		1454.7	0.10446
		1454.76	0.10494
		1454.82	0.10541
		1454.88	0.10587
		1454.94	0.10631
		1455	0.10675
		1455.07	0.10717
		1455.13	0.10758
		1455.19	0.10797
		1455.25	0.10834
		1455.31	0.10869
		1455.37	0.10901
		1455.43	0.10932
		1455.49	0.1096
		1455.55	0.10985
		1455.61	0.11009
		1455.67	0.11029
		1455.73	0.11048
		1455.79	0.11063
		1455.85	0.11077
		1455.91	0.11087
		1455.97	0.11096
		1456.03	0.11102
		1456.09	0.11107
		1456.15	0.11109
		1456.21	0.1111
		1456.27	0.1111
		1456.33	0.11108
		1456.39	0.11106
		1456.45	0.11103
		1456.51	0.11099
		1456.57	0.11096
		1456.63	0.11092
		1456.69	0.11089
		1456.75	0.11085
		1456.81	0.11082
		1456.87	0.11078
		1456.93	0.11074
		1456.99	0.1107
		1457.05	0.11065
		1457.11	0.11059
		1457.17	0.11052
		1457.23	0.11044
		1457.29	0.11036
		1457.36	0.11027
		1457.42	0.11018
		1457.48	0.11009
		1457.54	0.11
		1457.6	0.10992
		1457.66	0.10984
		1457.72	0.10978
		1457.78	0.10974
		1457.84	0.10971
		1457.9	0.10971
		1457.96	0.10973
		1458.02	0.10978
		1458.08	0.10985
		1458.14	0.10994
		1458.2	0.11006
		1458.26	0.11019
		1458.32	0.11033
		1458.38	0.11048
		1458.44	0.11063
		1458.5	0.11078
		1458.56	0.11092
		1458.62	0.11104
		1458.68	0.11115
		1458.74	0.11124
		1458.8	0.11131
		1458.86	0.11136
		1458.92	0.11139
		1458.98	0.11141
		1459.04	0.11141
		1459.1	0.1114
		1459.16	0.11138
		1459.22	0.11136
		1459.28	0.11135
		1459.34	0.11134
		1459.4	0.11135
		1459.46	0.11137
		1459.52	0.1114
		1459.58	0.11146
		1459.65	0.11153
		1459.71	0.11163
		1459.77	0.11174
		1459.83	0.11187
		1459.89	0.11201
		1459.95	0.11217
		1460.01	0.11234
		1460.07	0.11251
		1460.13	0.11269
		1460.19	0.11286
		1460.25	0.11303
		1460.31	0.1132
		1460.37	0.11336
		1460.43	0.11351
		1460.49	0.11365
		1460.55	0.11377
		1460.61	0.11389
		1460.67	0.11399
		1460.73	0.11408
		1460.79	0.11415
		1460.85	0.11422
		1460.91	0.11427
		1460.97	0.11431
		1461.03	0.11434
		1461.09	0.11437
		1461.15	0.11438
		1461.21	0.11439
		1461.27	0.11439
		1461.33	0.11439
		1461.39	0.11439
		1461.45	0.11438
		1461.51	0.11437
		1461.57	0.11436
		1461.63	0.11436
		1461.69	0.11435
		1461.75	0.11435
		1461.81	0.11435
		1461.87	0.11436
		1461.93	0.11438
		1462	0.1144
		1462.06	0.11442
		1462.12	0.11446
		1462.18	0.1145
		1462.24	0.11455
		1462.3	0.1146
		1462.36	0.11467
		1462.42	0.11473
		1462.48	0.11481
		1462.54	0.11488
		1462.6	0.11497
		1462.66	0.11505
		1462.72	0.11514
		1462.78	0.11522
		1462.84	0.11531
		1462.9	0.11539
		1462.96	0.11547
		1463.02	0.11555
		1463.08	0.11562
		1463.14	0.11569
		1463.2	0.11575
		1463.26	0.1158
		1463.32	0.11584
		1463.38	0.11587
		1463.44	0.11589
		1463.5	0.11589
		1463.56	0.11589
		1463.62	0.11587
		1463.68	0.11583
		1463.74	0.11579
		1463.8	0.11573
		1463.86	0.11567
		1463.92	0.11559
		1463.98	0.11551
		1464.04	0.11543
		1464.1	0.11534
		1464.16	0.11525
		1464.22	0.11517
		1464.29	0.11509
		1464.35	0.11503
		1464.41	0.11498
		1464.47	0.11495
		1464.53	0.11494
		1464.59	0.11495
		1464.65	0.11499
		1464.71	0.11505
		1464.77	0.11514
		1464.83	0.11525
		1464.89	0.11538
		1464.95	0.11554
		1465.01	0.11571
		1465.07	0.11589
		1465.13	0.11609
		1465.19	0.11629
		1465.25	0.11649
		1465.31	0.1167
		1465.37	0.11691
		1465.43	0.11711
		1465.49	0.11732
		1465.55	0.11752
		1465.61	0.11771
		1465.67	0.1179
		1465.73	0.11808
		1465.79	0.11826
		1465.85	0.11843
		1465.91	0.11859
		1465.97	0.11874
		1466.03	0.11888
		1466.09	0.119
		1466.15	0.1191
		1466.21	0.11918
		1466.27	0.11924
		1466.33	0.11926
		1466.39	0.11925
		1466.45	0.1192
		1466.51	0.11911
		1466.58	0.11898
		1466.64	0.1188
		1466.7	0.11857
		1466.76	0.1183
		1466.82	0.11797
		1466.88	0.1176
		1466.94	0.11719
		1467	0.11673
		1467.06	0.11623
		1467.12	0.1157
		1467.18	0.11514
		1467.24	0.11454
		1467.3	0.11392
		1467.36	0.11328
		1467.42	0.11263
		1467.48	0.11195
		1467.54	0.11127
		1467.6	0.11057
		1467.66	0.10985
		1467.72	0.10913
		1467.78	0.1084
		1467.84	0.10766
		1467.9	0.1069
		1467.96	0.10613
		1468.02	0.10536
		1468.08	0.10457
		1468.14	0.10376
		1468.2	0.10295
		1468.26	0.10213
		1468.32	0.1013
		1468.38	0.10046
		1468.44	0.09961
		1468.5	0.09876
		1468.56	0.0979
		1468.62	0.09703
		1468.68	0.09616
		1468.74	0.09529
		1468.8	0.09441
		1468.86	0.09353
		1468.93	0.09263
		1468.99	0.09173
		1469.05	0.09082
		1469.11	0.08989
		1469.17	0.08895
		1469.23	0.08799
		1469.29	0.08701
		1469.35	0.08602
		1469.41	0.085
		1469.47	0.08397
		1469.53	0.08292
		1469.59	0.08186
		1469.65	0.08079
		1469.71	0.0797
		1469.77	0.07861
		1469.83	0.07752
		1469.89	0.07643
		1469.95	0.07534
		1470.01	0.07426
		1470.07	0.07319
		1470.13	0.07214
		1470.19	0.0711
		1470.25	0.07008
		1470.31	0.06908
		1470.37	0.0681
		1470.43	0.06714
		1470.49	0.0662
		1470.55	0.06529
		1470.61	0.06439
		1470.67	0.06351
		1470.73	0.06266
		1470.79	0.06182
		1470.85	0.061
		1470.91	0.06019
		1470.97	0.0594
		1471.03	0.05862
		1471.09	0.05785
		1471.15	0.0571
		1471.22	0.05635
		1471.28	0.05561
		1471.34	0.05487
		1471.4	0.05415
		1471.46	0.05343
		1471.52	0.05272
		1471.58	0.05202
		1471.64	0.05133
		1471.7	0.05064
		1471.76	0.04997
		1471.82	0.04932
		1471.88	0.04868
		1471.94	0.04805
		1472	0.04744
		1472.06	0.04685
		1472.12	0.04628
		1472.18	0.04572
		1472.24	0.04517
		1472.3	0.04464
		1472.36	0.04412
		1472.42	0.04362
		1472.48	0.04312
		1472.54	0.04262
		1472.6	0.04213
		1472.66	0.04164
		1472.72	0.04116
		1472.78	0.04068
		1472.84	0.0402
		1472.9	0.03973
		1472.96	0.03926
		1473.02	0.0388
		1473.08	0.03835
		1473.14	0.03792
		1473.2	0.03751
		1473.26	0.03712
		1473.32	0.03677
		1473.38	0.03644
		1473.44	0.03615
		1473.51	0.03589
		1473.57	0.03567
		1473.63	0.03548
		1473.69	0.03533
		1473.75	0.0352
		1473.81	0.0351
		1473.87	0.03502
		1473.93	0.03496
		1473.99	0.0349
		1474.05	0.03485
		1474.11	0.0348
		1474.17	0.03474
		1474.23	0.03467
		1474.29	0.03459
		1474.35	0.0345
		1474.41	0.03439
		1474.47	0.03426
		1474.53	0.03411
		1474.59	0.03394
		1474.65	0.03375
		1474.71	0.03354
		1474.77	0.03331
		1474.83	0.03306
		1474.89	0.0328
		1474.95	0.03252
		1475.01	0.03223
		1475.07	0.03192
		1475.13	0.0316
		1475.19	0.03128
		1475.25	0.03095
		1475.31	0.03061
		1475.37	0.03028
		1475.43	0.02994
		1475.49	0.02961
		1475.55	0.02928
		1475.61	0.02896
		1475.67	0.02865
		1475.73	0.02836
		1475.8	0.02809
		1475.86	0.02783
		1475.92	0.0276
		1475.98	0.0274
		1476.04	0.02722
		1476.1	0.02707
		1476.16	0.02695
		1476.22	0.02685
		1476.28	0.02679
		1476.34	0.02674
		1476.4	0.02672
		1476.46	0.02671
		1476.52	0.02672
		1476.58	0.02674
		1476.64	0.02677
		1476.7	0.0268
		1476.76	0.02682
		1476.82	0.02685
		1476.88	0.02686
		1476.94	0.02687
		1477	0.02687
		1477.06	0.02685
		1477.12	0.02682
		1477.18	0.02678
		1477.24	0.02672
		1477.3	0.02665
		1477.36	0.02657
		1477.42	0.02647
		1477.48	0.02635
		1477.54	0.02623
		1477.6	0.02609
		1477.66	0.02594
		1477.72	0.02579
		1477.78	0.02562
		1477.84	0.02545
		1477.9	0.02527
		1477.96	0.02509
		1478.02	0.0249
		1478.08	0.02471
		1478.15	0.02453
		1478.21	0.02434
		1478.27	0.02416
		1478.33	0.02399
		1478.39	0.02382
		1478.45	0.02366
		1478.51	0.02351
		1478.57	0.02338
		1478.63	0.02326
		1478.69	0.02315
		1478.75	0.02306
		1478.81	0.02299
		1478.87	0.02293
		1478.93	0.02289
		1478.99	0.02287
		1479.05	0.02287
		1479.11	0.02288
		1479.17	0.0229
		1479.23	0.02293
		1479.29	0.02297
		1479.35	0.02301
		1479.41	0.02305
		1479.47	0.02309
		1479.53	0.02313
		1479.59	0.02315
		1479.65	0.02316
		1479.71	0.02315
		1479.77	0.02313
		1479.83	0.02308
		1479.89	0.02301
		1479.95	0.02291
		1480.01	0.0228
		1480.07	0.02266
		1480.13	0.02249
		1480.19	0.02232
		1480.25	0.02212
		1480.31	0.02191
		1480.37	0.02169
		1480.44	0.02147
		1480.5	0.02125
		1480.56	0.02103
		1480.62	0.02081
		1480.68	0.02061
		1480.74	0.02043
		1480.8	0.02026
		1480.86	0.02011
		1480.92	0.01998
		1480.98	0.01988
		1481.04	0.0198
		1481.1	0.01974
		1481.16	0.01971
		1481.22	0.0197
		1481.28	0.01972
		1481.34	0.01975
		1481.4	0.0198
		1481.46	0.01987
		1481.52	0.01994
		1481.58	0.02003
		1481.64	0.02013
		1481.7	0.02022
		1481.76	0.02032
		1481.82	0.02042
		1481.88	0.02052
		1481.94	0.02061
		1482	0.02069
		1482.06	0.02077
		1482.12	0.02083
		1482.18	0.02088
		1482.24	0.02093
		1482.3	0.02095
		1482.36	0.02097
		1482.42	0.02097
		1482.48	0.02097
		1482.54	0.02094
		1482.6	0.02091
		1482.66	0.02086
		1482.73	0.0208
		1482.79	0.02073
		1482.85	0.02065
		1482.91	0.02055
		1482.97	0.02045
		1483.03	0.02034
		1483.09	0.02022
		1483.15	0.02009
		1483.21	0.01996
		1483.27	0.01982
		1483.33	0.01968
		1483.39	0.01953
		1483.45	0.01939
		1483.51	0.01924
		1483.57	0.0191
		1483.63	0.01897
		1483.69	0.01884
		1483.75	0.01872
		1483.81	0.01861
		1483.87	0.01852
		1483.93	0.01844
		1483.99	0.01837
		1484.05	0.01832
		1484.11	0.01828
		1484.17	0.01827
		1484.23	0.01826
		1484.29	0.01828
		1484.35	0.01831
		1484.41	0.01835
		1484.47	0.0184
		1484.53	0.01846
		1484.59	0.01854
		1484.65	0.01861
		1484.71	0.01869
		1484.77	0.01878
		1484.83	0.01886
		1484.89	0.01894
		1484.95	0.01901
		1485.01	0.01908
		1485.08	0.01914
		1485.14	0.01919
		1485.2	0.01922
		1485.26	0.01925
		1485.32	0.01926
		1485.38	0.01926
		1485.44	0.01924
		1485.5	0.01922
		1485.56	0.01919
		1485.62	0.01915
		1485.68	0.0191
		1485.74	0.01905
		1485.8	0.019
		1485.86	0.01895
		1485.92	0.0189
		1485.98	0.01886
		1486.04	0.01882
		1486.1	0.01878
		1486.16	0.01875
		1486.22	0.01873
		1486.28	0.01872
		1486.34	0.0187
		1486.4	0.0187
		1486.46	0.01869
		1486.52	0.01868
		1486.58	0.01867
		1486.64	0.01866
		1486.7	0.01865
		1486.76	0.01863
		1486.82	0.0186
		1486.88	0.01858
		1486.94	0.01855
		1487	0.01852
		1487.06	0.01848
		1487.12	0.01846
		1487.18	0.01843
		1487.24	0.01841
		1487.3	0.0184
		1487.37	0.0184
		1487.43	0.0184
		1487.49	0.01842
		1487.55	0.01844
		1487.61	0.01848
		1487.67	0.01852
		1487.73	0.01857
		1487.79	0.01861
		1487.85	0.01866
		1487.91	0.01871
		1487.97	0.01876
		1488.03	0.0188
		1488.09	0.01883
		1488.15	0.01885
		1488.21	0.01886
		1488.27	0.01886
		1488.33	0.01885
		1488.39	0.01883
		1488.45	0.01879
		1488.51	0.01875
		1488.57	0.01868
		1488.63	0.01861
		1488.69	0.01852
		1488.75	0.01842
		1488.81	0.01831
		1488.87	0.01818
		1488.93	0.01804
		1488.99	0.01789
		1489.05	0.01772
		1489.11	0.01754
		1489.17	0.01736
		1489.23	0.01716
		1489.29	0.01696
		1489.35	0.01676
		1489.41	0.01656
		1489.47	0.01637
		1489.53	0.01618
		1489.59	0.01601
		1489.66	0.01585
		1489.72	0.01572
		1489.78	0.01561
		1489.84	0.01552
		1489.9	0.01546
		1489.96	0.01543
		1490.02	0.01543
		1490.08	0.01546
		1490.14	0.01551
		1490.2	0.01559
		1490.26	0.01569
		1490.32	0.0158
		1490.38	0.01594
		1490.44	0.01608
		1490.5	0.01622
		1490.56	0.01637
		1490.62	0.01652
		1490.68	0.01666
		1490.74	0.01679
		1490.8	0.0169
		1490.86	0.01701
		1490.92	0.0171
		1490.98	0.01717
		1491.04	0.01722
		1491.1	0.01726
		1491.16	0.01729
		1491.22	0.0173
		1491.28	0.0173
		1491.34	0.01729
		1491.4	0.01727
		1491.46	0.01725
		1491.52	0.01723
		1491.58	0.01721
		1491.64	0.01719
		1491.7	0.01717
		1491.76	0.01716
		1491.82	0.01715
		1491.88	0.01715
		1491.94	0.01716
		1492.01	0.01717
		1492.07	0.01719
		1492.13	0.01721
		1492.19	0.01724
		1492.25	0.01727
		1492.31	0.01731
		1492.37	0.01734
		1492.43	0.01737
		1492.49	0.0174
		1492.55	0.01742
		1492.61	0.01744
		1492.67	0.01746
		1492.73	0.01747
		1492.79	0.01748
		1492.85	0.01748
		1492.91	0.01748
		1492.97	0.01748
		1493.03	0.01747
		1493.09	0.01747
		1493.15	0.01748
		1493.21	0.01749
		1493.27	0.0175
		1493.33	0.01752
		1493.39	0.01755
		1493.45	0.01759
		1493.51	0.01764
		1493.57	0.0177
		1493.63	0.01776
		1493.69	0.01783
		1493.75	0.0179
		1493.81	0.01797
		1493.87	0.01805
		1493.93	0.01812
		1493.99	0.01819
		1494.05	0.01825
		1494.11	0.01831
		1494.17	0.01836
		1494.23	0.01839
		1494.3	0.01842
		1494.36	0.01843
		1494.42	0.01844
		1494.48	0.01843
		1494.54	0.01841
		1494.6	0.01838
		1494.66	0.01834
		1494.72	0.01828
		1494.78	0.01822
		1494.84	0.01815
		1494.9	0.01807
		1494.96	0.01798
		1495.02	0.01788
		1495.08	0.01778
		1495.14	0.01765
		1495.2	0.01752
		1495.26	0.01738
		1495.32	0.01722
		1495.38	0.01705
		1495.44	0.01687
		1495.5	0.01668
		1495.56	0.01648
		1495.62	0.01627
		1495.68	0.01606
		1495.74	0.01584
		1495.8	0.01564
		1495.86	0.01544
		1495.92	0.01526
		1495.98	0.01509
		1496.04	0.01496
		1496.1	0.01485
		1496.16	0.01477
		1496.22	0.01472
		1496.28	0.0147
		1496.34	0.01471
		1496.4	0.01475
		1496.46	0.0148
		1496.52	0.01487
		1496.59	0.01495
		1496.65	0.01504
		1496.71	0.01512
		1496.77	0.01521
		1496.83	0.01528
		1496.89	0.01534
		1496.95	0.0154
		1497.01	0.01544
		1497.07	0.01546
		1497.13	0.01548
		1497.19	0.01548
		1497.25	0.01547
		1497.31	0.01546
		1497.37	0.01543
		1497.43	0.01541
		1497.49	0.01538
		1497.55	0.01535
		1497.61	0.01532
		1497.67	0.01529
		1497.73	0.01527
		1497.79	0.01525
		1497.85	0.01524
		1497.91	0.01523
		1497.97	0.01523
		1498.03	0.01523
		1498.09	0.01524
		1498.15	0.01525
		1498.21	0.01527
		1498.27	0.01529
		1498.33	0.01531
		1498.39	0.01534
		1498.45	0.01537
		1498.51	0.0154
		1498.57	0.01543
		1498.63	0.01547
		1498.69	0.01551
		1498.75	0.01555
		1498.81	0.01559
		1498.88	0.01564
		1498.94	0.01569
		1499	0.01574
		1499.06	0.0158
		1499.12	0.01586
		1499.18	0.01592
		1499.24	0.01599
		1499.3	0.01606
		1499.36	0.01613
		1499.42	0.01621
		1499.48	0.01629
		1499.54	0.01638
		1499.6	0.01646
		1499.66	0.01655
		1499.72	0.01664
		1499.78	0.01672
		1499.84	0.0168
		1499.9	0.01688
		1499.96	0.01695
		1500.02	0.01701
		1500.08	0.01706
		1500.14	0.01709
		1500.2	0.01711
		1500.26	0.01711
		1500.32	0.01709
		1500.38	0.01704
		1500.44	0.01698
		1500.5	0.0169
		1500.56	0.01679
		1500.62	0.01667
		1500.68	0.01652
		1500.74	0.01636
		1500.8	0.01618
		1500.86	0.016
		1500.92	0.0158
		1500.98	0.01561
		1501.04	0.01541
		1501.1	0.01521
		1501.16	0.01502
		1501.23	0.01483
		1501.29	0.01466
		1501.35	0.0145
		1501.41	0.01436
		1501.47	0.01423
		1501.53	0.01413
		1501.59	0.01404
		1501.65	0.01397
		1501.71	0.01392
		1501.77	0.01389
		1501.83	0.01387
		1501.89	0.01388
		1501.95	0.01389
		1502.01	0.01393
		1502.07	0.01397
		1502.13	0.01402
		1502.19	0.01408
		1502.25	0.01415
		1502.31	0.01422
		1502.37	0.0143
		1502.43	0.01438
		1502.49	0.01446
		1502.55	0.01454
		1502.61	0.01462
		1502.67	0.0147
		1502.73	0.01478
		1502.79	0.01487
		1502.85	0.01495
		1502.91	0.01503
		1502.97	0.0151
		1503.03	0.01518
		1503.09	0.01526
		1503.15	0.01534
		1503.21	0.01542
		1503.27	0.01549
		1503.33	0.01557
		1503.39	0.01564
		1503.45	0.0157
		1503.52	0.01576
		1503.58	0.01582
		1503.64	0.01587
		1503.7	0.01591
		1503.76	0.01594
		1503.82	0.01596
		1503.88	0.01596
		1503.94	0.01596
		1504	0.01594
		1504.06	0.01591
		1504.12	0.01587
		1504.18	0.01582
		1504.24	0.01576
		1504.3	0.01568
		1504.36	0.01559
		1504.42	0.0155
		1504.48	0.01539
		1504.54	0.01528
		1504.6	0.01516
		1504.66	0.01504
		1504.72	0.0149
		1504.78	0.01477
		1504.84	0.01463
		1504.9	0.01448
		1504.96	0.01434
		1505.02	0.0142
		1505.08	0.01406
		1505.14	0.01393
		1505.2	0.0138
		1505.26	0.01369
		1505.32	0.01358
		1505.38	0.01349
		1505.44	0.01341
		1505.5	0.01334
		1505.56	0.01329
		1505.62	0.01325
		1505.68	0.01322
		1505.74	0.0132
		1505.81	0.01319
		1505.87	0.01318
		1505.93	0.01317
		1505.99	0.01316
		1506.05	0.01315
		1506.11	0.01313
		1506.17	0.01311
		1506.23	0.01308
		1506.29	0.01305
		1506.35	0.01301
		1506.41	0.01297
		1506.47	0.01292
		1506.53	0.01288
		1506.59	0.01284
		1506.65	0.01281
		1506.71	0.01278
		1506.77	0.01276
		1506.83	0.01276
		1506.89	0.01277
		1506.95	0.01279
		1507.01	0.01283
		1507.07	0.01288
		1507.13	0.01294
		1507.19	0.01302
		1507.25	0.01309
		1507.31	0.01318
		1507.37	0.01326
		1507.43	0.01334
		1507.49	0.01342
		1507.55	0.0135
		1507.61	0.01357
		1507.67	0.01364
		1507.73	0.0137
		1507.79	0.01376
		1507.85	0.01381
		1507.91	0.01386
		1507.97	0.01389
		1508.03	0.01393
		1508.09	0.01396
		1508.16	0.01398
		1508.22	0.01399
		1508.28	0.014
		1508.34	0.014
		1508.4	0.01399
		1508.46	0.01398
		1508.52	0.01395
		1508.58	0.01392
		1508.64	0.01388
		1508.7	0.01384
		1508.76	0.01378
		1508.82	0.01372
		1508.88	0.01366
		1508.94	0.0136
		1509	0.01353
		1509.06	0.01347
		1509.12	0.01341
		1509.18	0.01336
		1509.24	0.01331
		1509.3	0.01328
		1509.36	0.01325
		1509.42	0.01324
		1509.48	0.01324
		1509.54	0.01325
		1509.6	0.01328
		1509.66	0.01331
		1509.72	0.01335
		1509.78	0.01341
		1509.84	0.01346
		1509.9	0.01352
		1509.96	0.01359
		1510.02	0.01365
		1510.08	0.01371
		1510.14	0.01377
		1510.2	0.01382
		1510.26	0.01386
		1510.32	0.0139
		1510.38	0.01394
		1510.45	0.01397
		1510.51	0.014
		1510.57	0.01403
		1510.63	0.01406
		1510.69	0.01409
		1510.75	0.01413
		1510.81	0.01417
		1510.87	0.01423
		1510.93	0.01429
		1510.99	0.01437
		1511.05	0.01445
		1511.11	0.01455
		1511.17	0.01466
		1511.23	0.01477
		1511.29	0.01489
		1511.35	0.01501
		1511.41	0.01513
		1511.47	0.01525
		1511.53	0.01536
		1511.59	0.01546
		1511.65	0.01554
		1511.71	0.01561
		1511.77	0.01566
		1511.83	0.01569
		1511.89	0.01569
		1511.95	0.01568
		1512.01	0.01565
		1512.07	0.01559
		1512.13	0.01553
		1512.19	0.01545
		1512.25	0.01536
		1512.31	0.01527
		1512.37	0.01517
		1512.43	0.01508
		1512.49	0.015
		1512.55	0.01493
		1512.61	0.01487
		1512.67	0.01482
		1512.74	0.01478
		1512.8	0.01476
		1512.86	0.01475
		1512.92	0.01476
		1512.98	0.01477
		1513.04	0.01479
		1513.1	0.01482
		1513.16	0.01485
		1513.22	0.01488
		1513.28	0.01491
		1513.34	0.01494
		1513.4	0.01496
		1513.46	0.01497
		1513.52	0.01498
		1513.58	0.01499
		1513.64	0.01498
		1513.7	0.01497
		1513.76	0.01495
		1513.82	0.01493
		1513.88	0.0149
		1513.94	0.01486
		1514	0.01482
		1514.06	0.01478
		1514.12	0.01474
		1514.18	0.0147
		1514.24	0.01465
		1514.3	0.01461
		1514.36	0.01456
		1514.42	0.01451
		1514.48	0.01447
		1514.54	0.01441
		1514.6	0.01436
		1514.66	0.0143
		1514.72	0.01424
		1514.78	0.01417
		1514.84	0.0141
		1514.9	0.01401
		1514.96	0.01392
		1515.03	0.01383
		1515.09	0.01373
		1515.15	0.01362
		1515.21	0.01351
		1515.27	0.0134
		1515.33	0.01329
		1515.39	0.01317
		1515.45	0.01307
		1515.51	0.01296
		1515.57	0.01287
		1515.63	0.01278
		1515.69	0.01271
		1515.75	0.01264
		1515.81	0.01259
		1515.87	0.01255
		1515.93	0.01252
		1515.99	0.01251
		1516.05	0.01251
		1516.11	0.01251
		1516.17	0.01253
		1516.23	0.01256
		1516.29	0.01259
		1516.35	0.01263
		1516.41	0.01267
		1516.47	0.01271
		1516.53	0.01276
		1516.59	0.0128
		1516.65	0.01285
		1516.71	0.0129
		1516.77	0.01294
		1516.83	0.01299
		1516.89	0.01304
		1516.95	0.01309
		1517.01	0.01315
		1517.07	0.01321
		1517.13	0.01328
		1517.19	0.01336
		1517.25	0.01345
		1517.31	0.01354
		1517.38	0.01365
		1517.44	0.01377
		1517.5	0.01389
		1517.56	0.01402
		1517.62	0.01416
		1517.68	0.01431
		1517.74	0.01446
		1517.8	0.01461
		1517.86	0.01476
		1517.92	0.0149
		1517.98	0.01504
		1518.04	0.01517
		1518.1	0.0153
		1518.16	0.01541
		1518.22	0.01551
		1518.28	0.01559
		1518.34	0.01566
		1518.4	0.0157
		1518.46	0.01573
		1518.52	0.01574
		1518.58	0.01574
		1518.64	0.01571
		1518.7	0.01566
		1518.76	0.01559
		1518.82	0.01551
		1518.88	0.01541
		1518.94	0.0153
		1519	0.01517
		1519.06	0.01503
		1519.12	0.01489
		1519.18	0.01474
		1519.24	0.01459
		1519.3	0.01443
		1519.36	0.01428
		1519.42	0.01412
		1519.48	0.01397
		1519.54	0.01383
		1519.6	0.01369
		1519.67	0.01356
		1519.73	0.01343
		1519.79	0.01331
		1519.85	0.0132
		1519.91	0.0131
		1519.97	0.01299
		1520.03	0.0129
		1520.09	0.0128
		1520.15	0.01271
		1520.21	0.01262
		1520.27	0.01254
		1520.33	0.01246
		1520.39	0.01238
[truncated: 6,298 more rows]

## Sheet: Figure 3 m
Data: Lipid-rich areas		Data: Protein-rich areas		Data: Areas without cells
Wavenumber (cm-1)	Refractive Index Change (a.u.)	Wavenumber (cm-1)	Refractive Index Change (a.u.)	Wavenumber (cm-1)	Refractive Index Change (a.u.)
1370	0.000106051	1370	0.000345418	1370	5.00576e-07
1373	0.000135547	1373	0.000409976	1373	2.73277e-06
1376	0.000103034	1376	0.000393261	1376	2.67264e-06
1379	6.37463e-05	1379	0.000369301	1379	1.99115e-06
1382	4.42801e-05	1382	0.000373411	1382	1.60456e-06
1385	4.99612e-05	1385	0.000411884	1385	1.8408e-06
1388	7.22148e-05	1388	0.000471695	1388	2.60597e-06
1391	8.29895e-05	1391	0.000516816	1391	3.45715e-06
1394	8.89385e-05	1394	0.000540667	1394	3.8174e-06
1397	9.81654e-05	1397	0.00055504	1397	3.78941e-06
1400	0.000114308	1400	0.000553189	1400	3.76908e-06
1403	0.000105694	1403	0.000545286	1403	3.36413e-06
1406	0.000114024	1406	0.000531895	1406	3.3413e-06
1409	0.000129616	1409	0.000541029	1409	3.46055e-06
1412	0.000143065	1412	0.00057994	1412	4.2676e-06
1415	0.000132739	1415	0.000577729	1415	3.62133e-06
1418	0.000134552	1418	0.000594693	1418	4.00402e-06
1421	0.00013439	1421	0.000596107	1421	3.48566e-06
1424	0.000145273	1424	0.000609518	1424	4.14819e-06
1427	0.00014857	1427	0.000629365	1427	4.99508e-06
1430	0.00013671	1430	0.00064935	1430	7.02426e-06
1433	0.000110627	1433	0.000673787	1433	4.2536e-06
1436	0.000128086	1436	0.000689115	1436	2.95991e-06
1439	0.000147883	1439	0.000704889	1439	5.48188e-06
1442	0.000180656	1442	0.000712717	1442	1.37743e-05
1445	0.000209869	1445	0.000720464	1445	2.26149e-05
1448	0.000234972	1448	0.000718681	1448	2.49991e-05
1451	0.000259489	1451	0.00073484	1451	2.918e-05
1454	0.000232135	1454	0.000758382	1454	2.27127e-05
1460	0.000211545	1460	0.000751814	1460	1.88109e-05
1463	0.000283945	1463	0.00077395	1463	2.20395e-05
1466	0.000335527	1466	0.000797549	1466	2.53257e-05
1469	0.00043015	1469	0.000821178	1469	3.73733e-05
1472	0.000443564	1472	0.000823744	1472	4.31051e-05
1475	0.000424751	1475	0.000837132	1475	4.743e-05
1478	0.000448331	1478	0.000852711	1478	4.74774e-05
1481	0.000458528	1481	0.000880623	1481	4.0509e-05
1484	0.000455778	1484	0.000849571	1484	3.69321e-05
1493	0.000470667	1493	0.000830215	1493	2.74647e-05
1499	0.000525062	1499	0.000837417	1499	2.88769e-05
1502	0.000498928	1502	0.000799338	1502	2.22178e-05
1508	0.00045857	1508	0.00075611	1508	1.86856e-05
1511	0.000477389	1511	0.000748424	1511	1.89078e-05
1517	0.000435005	1517	0.000751147	1517	1.73978e-05
1523	0.000470916	1523	0.000790512	1523	1.9605e-05
1526	0.000417996	1526	0.000736873	1526	1.22091e-05
1529	0.000358191	1529	0.000685633	1529	8.74541e-06
1535	0.000368656	1535	0.000708125	1535	1.4038e-05
1547	0.000406507	1547	0.000791388	1547	1.93903e-05
1550	0.000432398	1550	0.00078775	1550	2.26374e-05
1553	0.000477836	1553	0.000823768	1553	2.56662e-05
1556	0.000516036	1556	0.000837655	1556	2.77821e-05
1562	0.00051449	1562	0.000815037	1562	2.74834e-05
1565	0.000494994	1565	0.00077589	1565	2.46201e-05
1568	0.000461914	1568	0.000727571	1568	1.97878e-05
1571	0.000426503	1571	0.000687827	1571	1.62919e-05
1574	0.000440438	1574	0.000718112	1574	1.7048e-05
1577	0.00040818	1577	0.000703602	1577	1.44196e-05
1580	0.000360431	1580	0.000640484	1580	9.55798e-06
1583	0.000342534	1583	0.000608911	1583	7.65756e-06
1586	0.00035685	1586	0.000623096	1586	1.16312e-05
1589	0.000358613	1589	0.00061145	1589	1.16884e-05
1592	0.000371056	1592	0.000640627	1592	1.36699e-05
1595	0.000373325	1595	0.000641958	1595	1.47427e-05
1598	0.000372815	1598	0.000653531	1598	1.84295e-05
1601	0.000363085	1601	0.000675387	1601	1.9088e-05
1604	0.000353887	1604	0.000696931	1604	2.20722e-05
1607	0.000321738	1607	0.000668124	1607	2.2881e-05
1610	0.000307434	1610	0.000697747	1610	2.90146e-05
1613	0.00030689	1613	0.000753949	1613	3.87079e-05
1616	0.000307251	1616	0.000809115	1616	4.74316e-05
1619	0.000328226	1619	0.000873972	1619	5.31426e-05
1622	0.000343502	1622	0.000927591	1622	5.66502e-05
1625	0.000357614	1625	0.00096933	1625	5.57757e-05
1628	0.000321406	1628	0.000908887	1628	4.96112e-05
1631	0.000330449	1631	0.000915553	1631	4.55494e-05
1637	0.000378155	1637	0.000963758	1637	5.16597e-05
1640	0.000434651	1640	0.00106	1640	5.90739e-05
1643	0.00049941	1643	0.00114	1643	6.78781e-05
1646	0.000509423	1646	0.00115	1646	7.07373e-05
1649	0.000542859	1649	0.00117	1649	7.48045e-05
1655	0.000556973	1655	0.00117	1655	7.88725e-05
1658	0.000518888	1658	0.00109	1658	7.70374e-05
1661	0.000444473	1661	0.00097218	1661	7.2405e-05
1664	0.000348337	1664	0.000767229	1664	6.24958e-05
1667	0.000287699	1667	0.000684922	1667	5.17925e-05
1670	0.000180907	1670	0.000518099	1670	3.76648e-05
1673	0.000114674	1673	0.000404513	1673	2.5531e-05
1676	8.73831e-05	1676	0.000319436	1676	1.88765e-05
1679	0.000126377	1679	0.000358194	1679	2.26389e-05
1685	0.000173569	1685	0.000473757	1685	2.17353e-05
1688	0.000165411	1688	0.000490435	1688	2.40955e-05
1691	0.000189699	1691	0.000518993	1691	3.22733e-05
1694	0.000203342	1694	0.000511811	1694	3.89382e-05
1697	0.000254308	1697	0.000531343	1697	4.54155e-05
1700	0.000370342	1700	0.000649257	1700	5.34584e-05
1703	0.000443886	1703	0.000644199	1703	5.14105e-05
1706	0.000532261	1706	0.000667102	1706	4.87993e-05
1709	0.000620712	1709	0.000675846	1709	4.36895e-05
1712	0.000703065	1712	0.000663512	1712	4.10475e-05
1715	0.000757492	1715	0.000556376	1715	3.66786e-05
1718	0.000781846	1718	0.000423944	1718	3.76108e-05
1721	0.000861895	1721	0.000393009	1721	3.34069e-05
1724	0.000915582	1724	0.000344895	1724	2.92394e-05
1727	0.0011	1727	0.000384998	1727	2.98595e-05
1730	0.0013	1730	0.000364279	1730	2.84646e-05
1733	0.00155	1733	0.000332954	1733	3.02262e-05
1736	0.00188	1736	0.00029565	1736	2.59819e-05
1739	0.00223	1739	0.000277599	1739	2.35586e-05
1742	0.00249	1742	0.00027042	1742	2.5889e-05
1745	0.00256	1745	0.000277015	1745	2.96637e-05
1748	0.00242	1748	0.00028862	1748	3.2695e-05
1751	0.00213	1751	0.000300322	1751	3.48177e-05
1754	0.00173	1754	0.000289524	1754	3.36499e-05
1757	0.00136	1757	0.000264525	1757	2.83463e-05
1760	0.00103	1760	0.000233142	1760	2.52474e-05
1763	0.000867591	1763	0.000216772	1763	2.53767e-05
1766	0.000784406	1766	0.000227278	1766	2.82255e-05
1769	0.000735529	1769	0.000264476	1769	3.47642e-05
1772	0.000631443	1772	0.000259491	1772	3.20861e-05
1775	0.000535913	1775	0.00025681	1775	2.92562e-05
1778	0.000458752	1778	0.00024454	1778	2.52598e-05
1781	0.000370678	1781	0.000230339	1781	2.1829e-05
1784	0.000305757	1784	0.000212493	1784	2.05282e-05
1787	0.000258914	1787	0.000201588	1787	2.30275e-05
1790	0.0002555	1790	0.00021188	1790	2.9452e-05
1793	0.000267647	1793	0.000216579	1793	2.96487e-05
1796	0.000276764	1796	0.000202803	1796	3.24018e-05
1799	0.000301737	1799	0.00020392	1799	3.20669e-05
1802	0.000319349	1802	0.000195303	1802	3.117e-05
1805	0.000338	1805	0.000185454	1805	2.80736e-05
1808	0.000347407	1808	0.000180085	1808	2.57761e-05
1811	0.000382363	1811	0.000220879	1811	2.01593e-05
1814	0.000385341	1814	0.00023032	1814	1.86897e-05
1817	0.000388601	1817	0.000245929	1817	1.7507e-05
1820	0.000405777	1820	0.000269069	1820	1.68179e-05

## Sheet: Figure 3 n
Non-Invasive	Invasive
Volume (µm3)	Volume (µm3)
0	7.518
0	7.14
0.105	38.22
0	9.7335
0.6405	21.9135
0	45.7485
1.344	36.2355
0	28.98
0.7665	12.9675
0	41.454
2.121	17.3775
0	14.0595
0	24.8535
0	13.755
0	5.796
38.955	14.6265
0	9.4185
0	2.94
0	28.9905
0	4.2315
0	6.5205
10.626	0
0	23.499
3.738	24.3915
0	26.6595
5.6595	66.045
0.6195	14.6055
0	15.0885
5.2395	20.16
12.999	6.4995

## Sheet: Figure 4 c1
Yellow Line:BS-IDT@1657cm-1		Blue Line: BS-DPC@1657 cm-1
Distance (µm)	Refractive Index Change (a.u.)	Distance (µm)	Phase Change (radian)
0	-0.00019423	0	-0.00212
0.1625	-0.00018785	0.1625	-0.00184
0.325	-0.00016751	0.325	-0.0018
0.4875	-0.00014444	0.4875	-0.00148
0.65	-0.0002494	0.65	-0.00168
0.8125	-0.00037529	0.8125	-0.00195
0.975	-0.00033431	0.975	-0.00146
1.1375	-0.00029028	1.1375	-0.00128
1.3	-0.0002707	1.3	-0.00139
1.4625	-0.00021245	1.4625	-0.00071047
1.625	-2.099e-05	1.625	0.00096411
1.7875	0.00021316	1.7875	0.00214
1.95	6.995e-05	1.95	0.00115
2.1125	1.445e-05	2.1125	0.00083915
2.275	0.00014182	2.275	0.00183
2.4375	0.00014193	2.4375	0.0025
2.6	0.00011595	2.6	0.00276
2.7625	0.00015814	2.7625	0.00299
2.925	0.00032607	2.925	0.00377
3.0875	0.00025792	3.0875	0.00362
3.25	0.00015195	3.25	0.00312
3.4125	0.00012198	3.4125	0.00275
3.575	6.066e-05	3.575	0.00242
3.7375	0.00017372	3.7375	0.00329
3.9	0.00023431	3.9	0.00381
4.0625	0.00021966	4.0625	0.00372
4.225	0.00019123	4.225	0.00355
4.3875	0.00026907	4.3875	0.00374
4.55	0.00029807	4.55	0.0033
4.7125	0.00013182	4.7125	0.00229
4.875	0.00011274	4.875	0.00243
5.0375	8.32e-06	5.0375	0.00221
5.2	-0.00013549	5.2	0.00226
5.3625	0.00030722	5.3625	0.00477
5.525	0.00071818	5.525	0.00664
5.6875	0.00072796	5.6875	0.00611
5.85	0.00093878	5.85	0.0066
6.0125	0.00097224	6.0125	0.00698
6.175	0.00067684	6.175	0.00555
6.3375	0.00057863	6.3375	0.00494
6.5	0.0005779	6.5	0.00491
6.6625	0.0004477	6.6625	0.00405
6.825	0.00055398	6.825	0.00431
6.9875	0.00058553	6.9875	0.00466
7.15	0.00051317	7.15	0.00434
7.3125	0.00062227	7.3125	0.00494
7.475	0.0005698	7.475	0.00449
7.6375	0.0005089	7.6375	0.00415
7.8	0.00053995	7.8	0.00454
7.9625	0.0004981	7.9625	0.00417
8.125	0.00045192	8.125	0.00442
8.2875	0.00053301	8.2875	0.00471
8.45	0.00052649	8.45	0.0046
8.6125	0.00048129	8.6125	0.00448
8.775	0.00059424	8.775	0.00469
8.9375	0.00068183	8.9375	0.00516
9.1	0.00066064	9.1	0.00511
9.2625	0.00058367	9.2625	0.00483
9.425	0.00058526	9.425	0.00495
9.5875	0.0006257	9.5875	0.00507
9.75	0.00064056	9.75	0.0051
9.9125	0.00067233	9.9125	0.0052
10.075	0.00067242	10.075	0.00515
10.2375	0.00068636	10.2375	0.00532
10.4	0.00071951	10.4	0.00526
10.5625	0.00077973	10.5625	0.00544
10.725	0.00085095	10.725	0.00575
10.8875	0.00077356	10.8875	0.00528
11.05	0.00068958	11.05	0.00475
11.2125	0.00071516	11.2125	0.00471
11.375	0.00064232	11.375	0.00446
11.5375	0.0005789	11.5375	0.00421
11.7	0.00070044	11.7	0.00461
11.8625	0.000885	11.8625	0.00551
12.025	0.00096966	12.025	0.00589
12.1875	0.0009371	12.1875	0.00558
12.35	0.00081208	12.35	0.00528
12.5125	0.00062688	12.5125	0.00439
12.675	0.00049857	12.675	0.00359
12.8375	0.00045452	12.8375	0.00339
13	0.00039767	13	0.00295
13.1625	0.00037791	13.1625	0.00284
13.325	0.00038274	13.325	0.00294
13.4875	0.00039818	13.4875	0.00278
13.65	0.00042917	13.65	0.00273
13.8125	0.00038363	13.8125	0.00235
13.975	0.00031225	13.975	0.00188
14.1375	0.00027049	14.1375	0.00164
14.3	0.00025141	14.3	0.00139
14.4625	0.00019762	14.4625	0.00106
14.625	0.00011547	14.625	0.00054738
14.7875	0.00014584	14.7875	0.0005047
14.95	0.00018347	14.95	0.00064644
15.1125	0.00012716	15.1125	0.00029516
15.275	0.00012513	15.275	0.00020359
15.4375	8.959e-05	15.4375	-0.00012433
15.6	-3.57e-06	15.6	-0.00082478
15.7625	-8.11e-06	15.7625	-0.00092152
15.925	7.08e-06	15.925	-0.00069291
16.0875	-4.165e-05	16.0875	-0.00090399
16.25	-2.957e-05	16.25	-0.00101
16.4125	9.42e-05	16.4125	-0.00034245
16.575	0.00014012	16.575	-6.768e-05
16.7375	6.054e-05	16.7375	-0.00048188
16.9	5.54e-06	16.9	-0.00075929
17.0625	1.829e-05	17.0625	-0.00051163

## Sheet: Figure 4 c2
Red Line:BS-IDT@1745cm-1		Green Line: BS-DPC@1745cm-1
Distance (µm)	Refractive Index Change (a.u.)	Distance (µm)	Phase Change (radian)
0	-0.00012499	0	-0.0008215
0.1625	-0.00013081	0.1625	-0.0008971
0.325	-8.052e-05	0.325	-0.000694
0.4875	-4.124e-05	0.4875	-0.0004796
0.65	-5.779e-05	0.65	-0.0006307
0.8125	-2.769e-05	0.8125	-0.0002396
0.975	5.129e-05	0.975	0.0004471
1.1375	0.000105	1.1375	0.0008579
1.3	0.00022227	1.3	0.00177
1.4625	0.00035685	1.4625	0.00287
1.625	0.00043298	1.625	0.00352
1.7875	0.00062926	1.7875	0.0047
1.95	0.00091382	1.95	0.00647
2.1125	0.00114	2.1125	0.00793
2.275	0.00128	2.275	0.00904
2.4375	0.00136	2.4375	0.00933
2.6	0.00148	2.6	0.00954
2.7625	0.00169	2.7625	0.01
2.925	0.00196	2.925	0.01042
3.0875	0.00218	3.0875	0.01098
3.25	0.00206	3.25	0.01019
3.4125	0.00171	3.4125	0.00842
3.575	0.00147	3.575	0.00789
3.7375	0.0013	3.7375	0.00783
3.9	0.00115	3.9	0.00729
4.0625	0.00111	4.0625	0.00713
4.225	0.00115	4.225	0.00695
4.3875	0.00113	4.3875	0.00611
4.55	0.00108	4.55	0.0052
4.7125	0.0011	4.7125	0.00507
4.875	0.00096957	4.875	0.00466
5.0375	0.00070076	5.0375	0.00347
5.2	0.0004427	5.2	0.00203
5.3625	0.00020274	5.3625	0.000713
5.525	4.971e-05	5.525	1.03e-05
5.6875	-4.26e-05	5.6875	-0.0004576
5.85	-6.861e-05	5.85	-0.0006425
6.0125	-7.287e-05	6.0125	-0.0009477
6.175	-0.00010402	6.175	-0.00111
6.3375	-0.00013269	6.3375	-0.00103
6.5	-0.00012615	6.5	-0.0011
6.6625	-5.756e-05	6.6625	-0.0007395
6.825	-2.676e-05	6.825	-0.0001672
6.9875	-1.959e-05	6.9875	-9.13e-05

## Sheet: Figure 4 d1
Yellow Line:BS-IDT Cold		Blue Line: BS-DPC Cold
Distance (µm)	Refractive Index (a.u.)	Distance (µm)	Phase (Radian)
0	1.33521	0	-0.01324
0.1625	1.33561	0.1625	-0.00502
0.325	1.33539	0.325	-0.00136
0.4875	1.33489	0.4875	0.0031
0.65	1.33444	0.65	0.00371
0.8125	1.33537	0.8125	0.0054
0.975	1.33779	0.975	0.01356
1.1375	1.34076	1.1375	0.03095
1.3	1.34505	1.3	0.0656
1.4625	1.3499	1.4625	0.10655
1.625	1.35309	1.625	0.12968
1.7875	1.35311	1.7875	0.12963
1.95	1.35303	1.95	0.13389
2.1125	1.35528	2.1125	0.1567
2.275	1.35695	2.275	0.17712
2.4375	1.35802	2.4375	0.18731
2.6	1.35845	2.6	0.18621
2.7625	1.35757	2.7625	0.17327
2.925	1.35512	2.925	0.1529
3.0875	1.3525	3.0875	0.13583
3.25	1.35258	3.25	0.13419
3.4125	1.35357	3.4125	0.13752
3.575	1.35409	3.575	0.14088
3.7375	1.35486	3.7375	0.14849
3.9	1.35499	3.9	0.15034
4.0625	1.35448	4.0625	0.14448
4.225	1.35358	4.225	0.1332
4.3875	1.35196	4.3875	0.11551
4.55	1.34901	4.55	0.08865
4.7125	1.34687	4.7125	0.07337
4.875	1.34739	4.875	0.08127
5.0375	1.35038	5.0375	0.10406
5.2	1.35937	5.2	0.15375
5.3625	1.36935	5.3625	0.19616
5.525	1.37092	5.525	0.19079
5.6875	1.369	5.6875	0.17325
5.85	1.36527	5.85	0.15523
6.0125	1.35613	6.0125	0.11485
6.175	1.34937	6.175	0.07941
6.3375	1.34666	6.3375	0.06033
6.5	1.34417	6.5	0.04173
6.6625	1.34371	6.6625	0.03204
6.825	1.34434	6.825	0.03144
6.9875	1.34365	6.9875	0.0275
7.15	1.34358	7.15	0.02514
7.3125	1.34284	7.3125	0.01557
7.475	1.34105	7.475	0.00248
7.6375	1.34123	7.6375	0.00106
7.8	1.34123	7.8	-0.000728
7.9625	1.34062	7.9625	-0.00371
8.125	1.34163	8.125	-0.00154
8.2875	1.34273	8.2875	-0.00181
8.45	1.34161	8.45	-0.01098
8.6125	1.34264	8.6125	-0.01302
8.775	1.34376	8.775	-0.01063
8.9375	1.34227	8.9375	-0.01494
9.1	1.34089	9.1	-0.01651
9.2625	1.3406	9.2625	-0.01349
9.425	1.34057	9.425	-0.0146
9.5875	1.33963	9.5875	-0.0201
9.75	1.34128	9.75	-0.01646
9.9125	1.34337	9.9125	-0.00947
10.075	1.34423	10.075	-0.00757
10.2375	1.34537	10.2375	-0.00294
10.4	1.34662	10.4	0.00598
10.5625	1.34728	10.5625	0.01159
10.725	1.34679	10.725	0.01192
10.8875	1.34654	10.8875	0.01214
11.05	1.34662	11.05	0.01034
11.2125	1.34602	11.2125	0.00294
11.375	1.3454	11.375	-0.00549
11.5375	1.34763	11.5375	-0.000205
11.7	1.35033	11.7	0.01179
11.8625	1.35058	11.8625	0.01449
12.025	1.34899	12.025	0.00882
12.1875	1.34705	12.1875	0.00245
12.35	1.34711	12.35	0.00454
12.5125	1.34765	12.5125	0.00994
12.675	1.34725	12.675	0.01078
12.8375	1.34547	12.8375	0.00266
13	1.34374	13	-0.00439
13.1625	1.34378	13.1625	-0.00219
13.325	1.34399	13.325	-0.00264
13.4875	1.34294	13.4875	-0.01192
13.65	1.34217	13.65	-0.01848
13.8125	1.34315	13.8125	-0.01393
13.975	1.34331	13.975	-0.01198
14.1375	1.34163	14.1375	-0.02035
14.3	1.33926	14.3	-0.03506
14.4625	1.33707	14.4625	-0.04939
14.625	1.33599	14.625	-0.05474
14.7875	1.33645	14.7875	-0.04922
14.95	1.3369	14.95	-0.04417
15.1125	1.33575	15.1125	-0.04911
15.275	1.33463	15.275	-0.05673
15.4375	1.3327	15.4375	-0.07011
15.6	1.32872	15.6	-0.09152
15.7625	1.32609	15.7625	-0.10275
15.925	1.32566	15.925	-0.10169
16.0875	1.32688	16.0875	-0.0942
16.25	1.32958	16.25	-0.07925
16.4125	1.33166	16.4125	-0.06868
16.575	1.33275	16.575	-0.06521
16.7375	1.3338	16.7375	-0.05855
16.9	1.33441	16.9	-0.05126
17.0625	1.33408	17.0625	-0.04469

## Sheet: Figure 4 d2
Red Line:BS-IDT Cold		Green Line: BS-DPC Cold
Distance (µm)	Refractive Index (a.u.)	Distance (µm)	Phase (radian)
0	1.34309	0	0.01415
0.1625	1.34446	0.1625	0.01493
0.325	1.34428	0.325	0.00312
0.4875	1.34194	0.4875	-0.01617
0.65	1.33983	0.65	-0.02726
0.8125	1.34147	0.8125	-0.01669
0.975	1.3441	0.975	0.00335
1.1375	1.34563	1.1375	0.0199
1.3	1.34815	1.3	0.03816
1.4625	1.35089	1.4625	0.05834
1.625	1.35605	1.625	0.09335
1.7875	1.361	1.7875	0.13176
1.95	1.36201	1.95	0.15008
2.1125	1.3628	2.1125	0.16096
2.275	1.36645	2.275	0.17384
2.4375	1.37349	2.4375	0.19204
2.6	1.38004	2.6	0.21142
2.7625	1.38181	2.7625	0.21308
2.925	1.38045	2.925	0.20455
3.0875	1.37821	3.0875	0.19328
3.25	1.37109	3.25	0.15997
3.4125	1.36191	3.4125	0.12157
3.575	1.35497	3.575	0.09901
3.7375	1.34971	3.7375	0.0865
3.9	1.35266	3.9	0.10144
4.0625	1.36177	4.0625	0.1376
4.225	1.36692	4.225	0.15572
4.3875	1.36575	4.3875	0.14827
4.55	1.36142	4.55	0.12987
4.7125	1.35733	4.7125	0.11444
4.875	1.35559	4.875	0.11163
5.0375	1.35473	5.0375	0.1092
5.2	1.35187	5.2	0.10013
5.3625	1.3486	5.3625	0.0938
5.525	1.3448	5.525	0.08318
5.6875	1.34063	5.6875	0.0655
5.85	1.33858	5.85	0.05054
6.0125	1.33763	6.0125	0.04045
6.175	1.3375	6.175	0.03988
6.3375	1.33845	6.3375	0.04995
6.5	1.33967	6.5	0.06638
6.6625	1.3416	6.6625	0.08916
6.825	1.34242	6.825	0.10394
6.9875	1.34149	6.9875	0.10308

## Sheet: Figure 5 h
Blue Line: Protein-rich areas		Red Line: Lipid-rich areas		Green Line: Areas without C. elegans
Wavenumber(cm-1)	Refractive Index Change (a.u.)	Wavenumber(cm-1)	Refractive Index Change (a.u.)	Wavenumber(cm-1)	Refractive Index Change (a.u.)
1580	0.00202	1580	0.000214744	1580	0.000304062
1583	0.00227	1583	0.000210228	1583	0.000307404
1586	0.00239	1586	0.000204524	1586	0.000303925
1589	0.00252	1589	0.000201171	1589	0.00030176
1592	0.0027	1592	0.000202452	1592	0.000303945
1595	0.00293	1595	0.000209273	1595	0.000310006
1598	0.00318	1598	0.000222843	1598	0.00031476
1601	0.00338	1601	0.000240891	1601	0.000322066
1604	0.0037	1604	0.000229911	1604	0.000337429
1607	0.00392	1607	0.000257217	1607	0.000332871
1610	0.004	1610	0.000262865	1610	0.000313926
1613	0.00437	1613	0.000280538	1613	0.000312189
1616	0.00501	1616	0.000300342	1616	0.000334862
1619	0.00553	1619	0.000313587	1619	0.000370356
1622	0.00592	1622	0.000301702	1622	0.000415388
1625	0.00602	1625	0.000288962	1625	0.000453297
1628	0.00606	1628	0.000289909	1628	0.000473956
1631	0.00595	1631	0.000311519	1631	0.000459854
1637	0.00637	1637	0.000334045	1637	0.000472671
1640	0.00717	1640	0.000404541	1640	0.000499062
1643	0.00767	1643	0.000443487	1643	0.000519725
1646	0.00788	1646	0.00046637	1646	0.000527358
1649	0.00768	1649	0.000467459	1649	0.000515628
1655	0.00721	1655	0.000445594	1655	0.000487003
1657	0.00724	1657	0.000443759	1657	0.000491372
1658	0.00714	1658	0.000463154	1658	0.000490804
1661	0.00646	1661	0.000463144	1661	0.000448813
1664	0.00513	1664	0.000427251	1664	0.000364196
1667	0.00318	1667	0.000324575	1667	0.000227228
1670	0.00188	1670	0.000269351	1670	0.000138125
1673	0.00117	1673	0.000225535	1673	8.92255e-05
1676	0.00127	1676	0.000209595	1676	8.99701e-05
1679	0.00142	1679	0.000185208	1679	0.000102388
1685	0.00147	1685	0.000223496	1685	0.000116394
1688	0.0015	1688	0.000257949	1688	0.00012228
1691	0.00187	1691	0.000343275	1691	0.000166599
1694	0.00187	1694	0.000356246	1694	0.000173015
1697	0.00226	1697	0.00044167	1697	0.000216195
1703	0.00241	1703	0.000563503	1703	0.000249119
1706	0.00261	1706	0.000641434	1706	0.000276353
1709	0.00259	1709	0.000689473	1709	0.00027925
1712	0.00252	1712	0.000734507	1712	0.000265716
1715	0.00204	1715	0.000668573	1715	0.000216485
1718	0.00176	1718	0.000645146	1718	0.000190476
1721	0.00147	1721	0.000608963	1721	0.000165161
1724	0.00181	1724	0.000779479	1724	0.000199233
1727	0.00198	1727	0.000932681	1727	0.000206687
1730	0.00204	1730	0.00114	1730	0.000202886
1733	0.00222	1733	0.00151	1733	0.000219399
1736	0.00236	1736	0.00193	1736	0.000239944
1739	0.00237	1739	0.00231	1739	0.000256262
1742	0.00235	1742	0.00259	1742	0.000272151
1745	0.00224	1745	0.00265	1745	0.000273262
1748	0.00208	1748	0.00245	1748	0.000258731
1751	0.00174	1751	0.00199	1751	0.000229483
1754	0.00141	1754	0.00153	1754	0.000198792
1757	0.00105	1757	0.00109	1757	0.000169677
1760	0.000735892	1760	0.000785261	1760	0.00014942
1763	0.000614375	1763	0.000575994	1763	0.000142105
1766	0.000596547	1766	0.000484227	1766	0.000144169
1769	0.000542754	1769	0.000412733	1769	0.000146668
1772	0.000506704	1772	0.000351374	1772	0.000143262
1775	0.000448673	1775	0.000336042	1775	0.000140301
1778	0.000366594	1778	0.000287068	1778	0.000133518
1781	0.000302506	1781	0.000249123	1781	0.000126426
1784	0.000257785	1784	0.000216868	1784	0.000120837
1787	0.000284932	1787	0.000190578	1787	0.000117083
1790	0.000268782	1790	0.00018112	1790	0.000112763
1793	0.000264572	1793	0.000155449	1793	0.000108855
1796	0.000255165	1796	0.000135241	1796	9.77119e-05
1799	0.000253757	1799	0.000119227	1799	9.67307e-05
1802	0.000263297	1802	0.000101945	1802	0.000103793
1805	0.000279665	1805	8.34351e-05	1805	0.000110682
1808	0.000286465	1808	6.97557e-05	1808	9.638e-05
1811	0.000250401	1811	7.60137e-05	1811	2.30713e-05

[truncated: 6 more sheets: Figure S1 a2, Figure S1 b2, Figure S2 a1, Figure S2 a2, Figure S2 b1, Figure S2 b2]
